# Supplementary material for: Validation of the Anticolitis Efficacy of the Jian-Wei-Yu-Yang Formula
Source: Evid Based Complement Alternat Med. 2022 Aug 31;2022:9110704. doi: 10.1155/2022/9110704 (PMC9451982; doi:10.1155/2022/9110704)
Supplement: Supplementary Materials — Supplementary Table 1: LC-MS/MS identified active components of JW. Supplementary Table 2: active components and targets of JW. Supplementary Table 3: differentially expressed genes between colorectal cancer patients and healthy cohorts. Supplementary Table 4: Lasso model of the JW target. Supplementary Table 5: alpha diversity indices of the gut microbiota after JW treatment. Supplementary Table 6: the altered metabolites in murine colitis models after JW treatment. Supplementary Figure 1: LC-MS/MS identified JW components. Supplementary Figure 2: the major active components of the JW formula. Supplementary Figure 3: microbial communities in colitis mice after JW treatment. Rank abundance curve (A), Shannon curves (B), rarefaction analysis (C), and the shared OTUs among three groups (D); BugBase predicts the phenotype of microbiota (E), and PICRUSt predicts the altered pathways after JW treatment (F). ∗∗∗p < 0.001 indicates a statistical difference from the DSS group. Supplementary Figure 4: MTT assay evaluating the toxicity of the JW serum. [file 9110704.f1.zip › sTAb1.txt]

Title		RT (min)	Precursor m/z	Height	Area	Adduct	Total score
Saikosaponin A	BD	9.178483	803.4452	26859.75	362126.375	[M+Na]+	89.5
Saikosaponin B1	BD	8.895833	803.4491	29636.375	369482.25	[M+Na]+	91.3
Saikosaponin H	BD	8.240867	949.5052	2424.625	40659.88672	[M+Na]+	90.8
Soyasaponin Bb	CH	7.916717	965.4979	3495.125	42645.20313	[M+Na]+	85.9
1-[(3,4-dimethoxyphenyl)methyl]-6,7-dimethoxyisoquinoline	CH	6.264633	340.1519	4716.4375	80124.30469	[M+H]+	81.1
D-Tetrahydropalmatine	CWT	6.669783	356.1823	16084.875	184882.1563	[M+H]+	89.4
Dehydrocorydaline	CWT	7.31475	366.1683	309632.5	3725196.5	[M]+	90.8
Palmatine	CWT	6.871767	352.152	67949.625	998010.4375	[M]+	90.3
Glycyrrhizic acid	GL	8.44235	845.3835	38397.625	447346.125	[M+Na]+	93.4
Enoxolone	GL	11.55202	471.3422	4582.9375	49206.33203	[M+H]+	88.2
4,7-Dihydroxyflavone	GL	6.750783	255.0647	1478.375	20989.27539	[M+H]+	85.9
Liquiritin	GL	6.736617	417.1271	2607.3125	30973.85938	[M-H]-	84.4
Formononetine	GL	8.36185	269.0796	2916.5625	33449.32031	[M+H]+	95.6
Gallic acid	PP	1.883217	169.0215	2956.4375	84396.67188	[M-H]-	88.4
albiflorin	PP	5.161533	503.1506	194953.6875	2206440	[M+Na]+	88.7
L-5-Oxoproline	SK	1.601733	128.0408	2236.3125	49145.6875	[M-H]-	81.2
2-Methylindole	SK	2.046367	132.0807	1738.8125	50089.67188	[M+H]+	81.5
Indarubicin	SK	9.299633	263.0789	34453.6875	727152.25	[M+H]+	87.3
2-(2-hydroxyphenyl)-4-phenylbenzene-1,3,5-triol		7.072933	336.12	77001.8125	1042044.188	[M+ACN+H]+	91.6
Methylophiopogonanone A		1.5114	365.1043	4631.875	97687.82031	[M+Na]+	89.1
maltotriose		1.5114	527.1548	4797.5625	102869.1719	[M+Na]+	89
Dihydroberberine		6.58895	338.1372	26011.25	352734.7188	[M+H]+	88.2
6,7-dimethoxy-1-methyl-3,4-dihydroisoquinoline		6.750783	206.117	8830.875	100892.8047	[M+H]+	88.1
Methyl 2-{[6-O-(beta-D-xylopyranosyl)-beta-D-glucopyranosyl]oxy}benzoate		4.996083	469.1283	7245.875	85505.46875	[M+Na]+	87.8
[(1S,3R,5R,6S,8S)-3-{[(2S,3R,4S,5S,6R)-6-[(benzoyloxy)methyl]-3,4,5-trihydroxyoxan-2-yl]oxy}-6-hydroxy-8-methyl-9,10-dioxatetracyclo[4.3.1.0?,?.0?,?]decan-2-yl]methyl benzoate		7.6759	607.1768	75498.25	1099341	[M+Na]+	86.2
O-methylarmepavine		6.750783	328.1878	3197.5	36466.03125	[M+H]+	85.3
Epiberberine		6.8316	337.1279	197298.6875	2342702.25	[M+H]+	84.5
Methylnissolin-3-O-glucoside		6.7911	485.1376	2438.875	26846.00586	[M+Na]+	83
Deoxypumiloside		5.2621	497.1964	1364.5625	15037.38184	[M+H]+	82.7
4-hydroxy-4-(pyridin-2-yl)butan-2-one		6.62945	188.0685	18123	223116.7031	[M+Na]+	80.6
Propyl gallate		6.548117	213.0719	54711.4375	619597.625	[M+H]+	80.1
