# Supplementary material for: Validation of the Anticolitis Efficacy of the Jian-Wei-Yu-Yang Formula
Source: Evid Based Complement Alternat Med. 2022 Aug 31;2022:9110704. doi: 10.1155/2022/9110704 (PMC9451982; doi:10.1155/2022/9110704)
Supplement: Supplementary Materials — Supplementary Table 1: LC-MS/MS identified active components of JW. Supplementary Table 2: active components and targets of JW. Supplementary Table 3: differentially expressed genes between colorectal cancer patients and healthy cohorts. Supplementary Table 4: Lasso model of the JW target. Supplementary Table 5: alpha diversity indices of the gut microbiota after JW treatment. Supplementary Table 6: the altered metabolites in murine colitis models after JW treatment. Supplementary Figure 1: LC-MS/MS identified JW components. Supplementary Figure 2: the major active components of the JW formula. Supplementary Figure 3: microbial communities in colitis mice after JW treatment. Rank abundance curve (A), Shannon curves (B), rarefaction analysis (C), and the shared OTUs among three groups (D); BugBase predicts the phenotype of microbiota (E), and PICRUSt predicts the altered pathways after JW treatment (F). ∗∗∗p < 0.001 indicates a statistical difference from the DSS group. Supplementary Figure 4: MTT assay evaluating the toxicity of the JW serum. [file 9110704.f1.zip › sTAb3.txt]

gene	con	CRC	logFC	pValue
PTGS1	18.20936193	2.875101826	-2.662995413	2.68E-23
ESR1	0.123634684	0.076232386	-0.697607602	2.12E-14
AR	0.426494037	0.163811749	-1.380486739	9.54E-13
SCN5A	0.088613404	0.099325053	0.164632716	1.57E-05
PPARG	25.29459741	17.24356358	-0.552771323	1.37E-06
PTGS2	1.486429483	4.160624729	1.484949147	0.037427649
RXRA	13.80821793	7.358591673	-0.908025552	1.74E-19
EGFR	8.586752	5.44647399	-0.656789984	2.66E-12
ESR2	0.139622638	0.080088032	-0.801874301	1.10E-10
DPP4	11.5920409	9.181757992	-0.336292279	0.017240932
GSK3B	7.177932976	9.667957348	0.429642656	2.85E-10
HSP90AB1	232.6771805	541.1536642	1.217708588	5.25E-23
CDK2	5.067199512	11.50727361	1.183285521	1.12E-22
PRSS1	0.034828998	1.028018712	4.883433742	3.62E-05
CCNA2	8.263502854	20.47041936	1.308715291	1.11E-17
NCOA2	5.849230561	5.069117688	-0.206512199	8.93E-06
CAMKMT	1.516729861	2.956638709	0.962993806	1.51E-16
F7	0.049070818	0.644647587	3.715573477	1.16E-06
PPARD	25.30029173	13.5575827	-0.90005405	1.81E-14
GABRA1	0.005964316	0.003703671	-0.687400631	7.35E-18
PGR	0.32821462	0.075127204	-2.127232181	3.50E-19
NR3C2	19.13975385	3.359408654	-2.510293069	2.00E-25
TNFAIP6	1.0032502	3.388063408	1.755779432	2.09E-06
IL6R	12.39612788	2.044148179	-2.600317858	2.69E-26
CD14	51.97525537	28.98441087	-0.842547779	6.41E-11
LBP	0.191033299	0.543206378	1.507676279	7.38E-07
DRD1	0.106118793	0.135199142	0.349405825	0.008319508
CHRM3	0.955640812	1.483932439	0.634885037	0.004781274
CHRM1	0.677121507	0.486111075	-0.47812874	7.50E-08
CHRM4	0.667774759	0.191028696	-1.805572189	3.46E-17
ADRA1A	0.084687643	0.016197187	-2.386408215	2.01E-21
CHRM2	1.577153105	0.174905053	-3.172678842	4.76E-16
ADRA1B	0.478381461	0.160122777	-1.578982942	6.86E-17
ADRB2	0.798801551	0.236940575	-1.75331186	2.36E-21
CHRNA2	0.010578622	0.014108982	0.415462156	0.038984484
OPRM1	0.003947102	0.004495167	0.187581129	6.09E-13
BCL2	3.531334976	1.315417795	-1.424692586	3.01E-20
BAX	25.45283302	35.80562532	0.492360019	9.26E-08
CASP9	3.617847537	2.854132729	-0.342079184	3.48E-09
JUN	63.93674634	87.28701637	0.449121745	0.001160863
CASP3	23.54178766	19.17053462	-0.296333305	3.89E-05
CASP8	4.630038146	5.615144013	0.278298944	5.69E-05
PRKCA	5.367287878	4.122835094	-0.380556513	2.35E-06
PON1	0.066409501	0.168149392	1.340281991	0.027027887
MAP2	0.37600827	0.171379418	-1.133570534	4.97E-15
ACHE	5.789074341	3.3274208	-0.798928356	1.44E-11
SLC6A2	0.035630392	0.031300297	-0.186932012	1.03E-17
RELA	17.48981024	19.83334103	0.181413091	5.75E-06
IKBKB	3.263812098	4.882928758	0.581188728	7.08E-10
AHSA1	30.9495961	47.50114974	0.618041852	7.77E-14
MMP1	2.826816588	68.85213682	4.606251244	1.63E-19
STAT1	30.73278854	41.76673231	0.4425756	0.000369903
CDK1	5.386334824	18.08675398	1.747557693	5.78E-20
HMOX1	35.27644268	12.00789884	-1.554721357	1.09E-18
CYP3A4	10.77518869	0.390512884	-4.786199178	2.56E-10
CYP1A1	0.078810229	0.231841497	1.556684023	0.016671889
ICAM1	6.897172024	12.12242087	0.813600981	7.82E-05
SELE	0.70031426	1.030248183	0.55691755	8.30E-05
VCAM1	3.960142829	2.701921757	-0.551566567	8.98E-08
CYP1B1	1.430473017	1.322027173	-0.113740455	9.70E-07
GSTP1	144.8681183	347.4458496	1.262048017	1.06E-17
AHR	8.23839239	13.62100838	0.725398764	1.38E-06
PSMD3	29.45980268	41.07836162	0.479630875	8.96E-09
SLC2A4	5.067770898	0.904314244	-2.486455213	1.10E-15
NR1I3	0.192726479	0.140524148	-0.455736725	3.46E-06
DIO1	0.052917296	0.061551207	0.218047821	0.001552158
GSTM1	4.760356806	2.07318121	-1.19922349	6.44E-05
GSTM2	1.105756078	0.454792388	-1.281753159	1.96E-18
AKR1C3	29.37900466	14.87099801	-0.982284048	1.90E-12
DPEP1	18.24079952	102.0680241	2.484290098	1.52E-19
CAT	52.60161098	30.8099304	-0.771711561	3.09E-15
ADH1C	225.0558468	14.23519549	-3.982748835	1.34E-25
IGHG1	60.2897501	308.260584	2.354165775	2.49E-05
NCOA1	7.665520439	4.732620314	-0.695744562	6.02E-17
ADRA2A	12.46559844	3.938348434	-1.662289484	8.60E-15
SLC6A3	0.005724554	0.038312424	2.742577126	0.000666274
AKR1B1	10.21159068	7.346120122	-0.475153224	2.70E-07
PLAU	5.703129244	26.59004008	2.221060319	5.73E-21
LTA4H	11.6748048	15.56101531	0.414537766	1.56E-08
MAOB	13.64433183	3.024782968	-2.173398211	2.18E-17
MAOA	81.82258707	22.95330505	-1.83379725	7.08E-24
CTRB1	0.010872369	0.041289431	1.925106241	0.004705817
ADRB1	0.785989066	0.404180845	-0.95950829	4.14E-14
PYGM	2.739114554	0.231379977	-3.565373673	4.77E-22
CHEK1	1.899540185	5.004602603	1.397605282	3.12E-21
GRIA2	0.02013806	0.008680034	-1.214152057	8.68E-15
NCF1	1.59894699	0.639801087	-1.321426762	3.12E-14
OLR1	0.150179025	2.448163514	4.026944685	1.16E-18
MMP3	0.89859909	25.75622551	4.841099775	2.25E-20
VEGFA	4.31248939	13.34757315	1.629984643	4.61E-23
CCND1	14.75855459	53.73071334	1.864195557	4.42E-25
BCL2L1	23.40862976	48.09651702	1.038891935	7.64E-17
FOS	140.8765921	96.12487651	-0.55145017	0.000254244
CDKN1A	109.93886	54.576848	-1.010340443	3.52E-15
EIF6	89.42109634	164.6718028	0.8809064	5.31E-13
MMP9	8.980919149	25.37400251	1.498416099	2.93E-05
MAPK1	13.6070022	11.90260651	-0.193071718	1.15E-05
IL10RA	5.550291195	2.491707393	-1.155428805	7.76E-15
EGF	0.392772187	0.590855333	0.589112167	0.00012984
RB1	7.590871098	11.52748664	0.602740636	2.21E-07
TP53	18.25135078	31.06705685	0.767382332	6.02E-09
ELK1	9.671849	15.34050831	0.665482662	2.16E-17
NFKBIA	51.1962061	37.82296542	-0.436774424	4.89E-09
POR	19.63299093	25.11533759	0.355288695	0.002930986
ODC1	36.86298854	87.58311983	1.248479804	2.16E-18
TOP1	31.52374268	43.54411127	0.466038797	3.54E-07
RAF1	13.54097927	11.68025733	-0.213260017	1.70E-09
RUNX1T1	0.580458154	0.298581544	-0.959067071	5.54E-11
HSPA5	138.1451273	189.270102	0.454261858	5.04E-08
ERBB2	33.78920634	32.13053511	-0.072617456	7.69E-08
ACACA	3.474399683	6.729518956	0.953739655	1.21E-15
CAV1	35.87137154	10.64118824	-1.75317365	3.95E-16
MYC	25.65659254	104.7625662	2.029721822	1.05E-22
IL1B	2.997719668	10.33036743	1.784954187	5.47E-07
CCL2	9.938370976	7.466214324	-0.412632472	0.003478743
PTGER3	0.751999085	0.455204991	-0.724214531	5.99E-07
CXCL8	4.26201483	74.20372131	4.121884021	4.14E-18
PRKCB	2.747981607	0.642022894	-2.0976757	2.18E-22
BIRC5	6.668027732	20.47697192	1.618670379	5.79E-21
NOS3	1.497721276	2.927286337	0.966794707	3.30E-08
CCNB1	12.07027659	38.18016276	1.661364518	3.03E-21
PLAT	12.96192385	8.461394169	-0.615312566	2.93E-10
THBD	5.237649561	3.86531472	-0.43833365	0.004275604
SERPINE1	3.693894432	16.81792707	2.186785353	2.47E-15
COL1A1	42.27243788	293.8084538	2.797086686	3.98E-17
IFNG	0.177614516	0.373130173	1.070929537	0.00212828
IL1A	0.164439759	1.573986126	3.258791756	1.71E-15
MPO	0.049987399	0.110099192	1.13916751	0.003725797
TOP2A	9.656645951	29.21991441	1.597357863	2.34E-19
ABCG2	16.59063276	0.655683265	-4.661226028	5.35E-25
NFE2L2	21.57538293	18.80089245	-0.198585019	0.000107971
NQO1	33.98066834	70.5151633	1.053219294	8.46E-09
PARP1	17.00546746	24.32469145	0.51642284	9.68E-10
COL3A1	102.5300224	293.0643728	1.515171177	3.83E-07
CXCL11	1.61460319	10.43847356	2.692659207	1.13E-14
CXCL2	3.438389446	19.29991845	2.488789886	2.31E-16
DCAF5	6.854362244	5.140703033	-0.415056765	9.76E-13
CHEK2	2.49327602	5.225363205	1.067488714	1.17E-18
CLDN4	211.7495637	199.4504061	-0.086328936	0.03568289
PPARA	6.047256756	4.449622333	-0.442597944	1.50E-09
HSF1	14.65491127	25.62057581	0.805918667	2.34E-15
CXCL10	16.67797691	27.62216294	0.727881997	5.29E-08
SPP1	4.504046505	83.3671003	4.210184527	5.90E-15
RASSF1	5.684045683	9.424821069	0.729547079	2.47E-14
E2F1	3.78318461	14.77533677	1.965517931	8.98E-23
E2F2	4.559097151	3.228233653	-0.498003151	4.75E-07
CTSD	335.4548229	210.7590601	-0.670523835	6.43E-13
IGFBP3	14.70499312	31.38250614	1.093654458	2.06E-08
CD40LG	1.058794822	0.499852907	-1.082847528	2.61E-13
NPEPPS	9.323758878	7.962359369	-0.227715709	1.28E-06
HK2	60.42733066	27.5224694	-1.134591295	4.46E-13
RASA1	6.557345	8.979512728	0.453525358	9.63E-06
ADRA1D	0.237250814	0.138192943	-0.779729095	0.000991521
PKIA	1.136809739	0.958968087	-0.245436109	3.51E-06
CHRM5	0.04977666	0.034750973	-0.518416067	1.69E-12
CDK4	14.70668402	37.70596912	1.358320937	4.43E-22
MDM2	3.126825463	4.981288914	0.671820398	0.001004027
PCNA	57.38795341	137.6976801	1.262684423	5.87E-18
CASP7	58.62969061	19.65755234	-1.576547748	4.37E-23
MCL1	90.41976585	77.67431029	-0.219200656	0.004453584
TYR	0.001543586	0.045655015	4.886415816	0.011301524
PTGES	5.135781171	10.31375272	1.005913724	0.000715878
NUF2	1.465420246	5.411510005	1.88471676	6.10E-21
ADCY2	0.263807234	0.075986726	-1.795664797	4.50E-13
MET	6.455994366	26.84189956	2.055775548	1.55E-24
CA2	644.6842765	25.90637433	-4.637213772	4.26E-24
OPRD1	0.037972338	0.167730086	2.14312074	0.031271528
TUBB1	0.072857993	0.129219288	0.826662275	0.019483432
NR3C1	4.742841073	1.774714515	-1.418164559	4.24E-20
MMP13	0.018016841	0.887305306	5.622012602	1.12E-19
MMP8	0.006376143	0.423894315	6.054876778	1.97E-12
HTR3A	0.572566777	0.11826918	-2.275369795	4.09E-19
MAPK10	0.593953427	0.179067702	-1.729844662	8.50E-22
ATP5F1B	602.8007951	431.8152485	-0.48126713	6.32E-12
HSD3B2	10.50226546	0.223605873	-5.553598677	5.76E-21
HSD3B1	0.636028788	0.248596366	-1.355286859	0.01066956
MAPK3	72.05383512	38.06935658	-0.920445034	1.55E-18
FASN	15.20311715	43.77812536	1.525843023	3.63E-17
LDLR	13.84346085	20.35545303	0.55621067	8.22E-07
BAD	27.90372244	17.31656627	-0.688304711	1.39E-17
APOB	11.37866353	0.125969252	-6.497115681	5.85E-06
HMGCR	22.60930985	18.70834542	-0.273234984	0.000500112
CYP19A1	0.020746465	0.101014504	2.283625034	4.60E-08
UGT1A1	0.837530679	0.121590352	-2.784113281	6.61E-18
SREBF1	13.53409993	18.4561619	0.447503619	0.003952393
GSR	47.97240293	41.02788797	-0.225599817	0.000520675
ABCC1	5.519824512	12.49596966	1.178768549	2.48E-19
ADIPOR2	22.68126098	21.21871578	-0.096163507	0.000439288
AKR1C1	0.795994939	0.479115958	-0.732384391	5.18E-09
GOT1	44.84099463	29.16156661	-0.620750054	8.23E-14
ABAT	4.043107902	3.161828325	-0.35470567	4.29E-05
CES1	10.87556002	7.675852533	-0.502690793	1.58E-10
SOAT1	5.818074634	4.746831203	-0.293577055	1.26E-05
BACE2	8.627301195	21.67346222	1.328948405	3.01E-16
STAT3	28.25683195	24.69890293	-0.194152763	0.004701333
FOSL2	34.67238439	20.95644486	-0.72639306	3.81E-10
CCL5	31.66894276	13.9417116	-1.183661016	4.33E-11
NQO2	1.228951685	2.767500607	1.171155434	2.06E-18
CDKN3	4.417049959	11.94300814	1.435011205	5.65E-18
PDE10A	0.125270338	0.426375648	1.767080197	6.77E-05
DRD5	0.696245858	0.132903838	-2.389214069	1.01E-09
ADRA2C	0.650577527	2.313575965	1.830331577	0.001433591
DRD3	0.00288044	0.00655964	1.187327521	0.021417398
ADRA2B	0.285074222	0.225346595	-0.339191938	0.001152073
DRD2	0.117975863	1.175501025	3.316712171	0.005937047
BMPR2	6.202785805	6.057226633	-0.034258915	0.001764338
ALDH3A1	2.532442544	2.671564112	0.077155102	0.013023588
GRIN2D	0.275030652	8.552532499	4.958687359	5.11E-25
VCP	55.23416268	73.13184669	0.404938933	1.80E-10
