# Supplementary material for: Validation of the Anticolitis Efficacy of the Jian-Wei-Yu-Yang Formula
Source: Evid Based Complement Alternat Med. 2022 Aug 31;2022:9110704. doi: 10.1155/2022/9110704 (PMC9451982; doi:10.1155/2022/9110704)
Supplement: Supplementary Materials — Supplementary Table 1: LC-MS/MS identified active components of JW. Supplementary Table 2: active components and targets of JW. Supplementary Table 3: differentially expressed genes between colorectal cancer patients and healthy cohorts. Supplementary Table 4: Lasso model of the JW target. Supplementary Table 5: alpha diversity indices of the gut microbiota after JW treatment. Supplementary Table 6: the altered metabolites in murine colitis models after JW treatment. Supplementary Figure 1: LC-MS/MS identified JW components. Supplementary Figure 2: the major active components of the JW formula. Supplementary Figure 3: microbial communities in colitis mice after JW treatment. Rank abundance curve (A), Shannon curves (B), rarefaction analysis (C), and the shared OTUs among three groups (D); BugBase predicts the phenotype of microbiota (E), and PICRUSt predicts the altered pathways after JW treatment (F). ∗∗∗p < 0.001 indicates a statistical difference from the DSS group. Supplementary Figure 4: MTT assay evaluating the toxicity of the JW serum. [file 9110704.f1.zip › sTable5 (1).txt]

	ACE	Chao1	Simpson	Shannon	Coverage
Saline1	212.8836	219.1579	0.6354	3.1981	0.9962
Saline2	199.5597	198.1667	0.8282	3.8708	0.9952
Saline3	179.6868	177.9545	0.747	3.174	0.9963
Saline4	204.0401	199.5517	0.8469	4.4472	0.9984
Saline5	236.484	239.7143	0.8674	4.4457	0.9942
Saline6	184.1533	198.875	0.4188	1.9987	0.9956
Saline7	240.8317	240.25	0.9275	5.1875	0.9969
Saline8	171.4189	160.3333	0.8108	3.508	0.9965
DSS1	31.7201	33.3333	0.4801	1.129	0.9993
DSS2	50.8672	44.3333	0.6053	2.0749	0.9992
DSS3	38.0769	29	0.5389	1.8192	0.9996
DSS4	65.0668	58.6667	0.5614	1.8524	0.9978
DSS5	38.1672	36	0.3384	1.1135	0.9994
DSS6	58.3129	41.25	0.5561	1.7301	0.9992
DSS7	112.458	98.7727	0.4679	1.8229	0.9979
DSS8	47.8733	59	0.5027	1.2217	0.9993
JW1	229.1053	259.5	0.9123	4.9257	0.9949
JW2	197.0021	209.2143	0.9389	5.1957	0.9959
JW3	240.0957	234	0.7323	3.9189	0.9946
JW4	237.4151	230.5	0.9459	5.5317	0.9956
JW5	231.7591	242	0.8428	4.2622	0.9942
JW6	233.4736	232.037	0.8075	4.0246	0.9934
JW7	233.9354	234.5652	0.8978	4.82	0.996
JW8	252.6545	251	0.852	4.836	0.9917
