# Supplementary material for: Validation of the Anticolitis Efficacy of the Jian-Wei-Yu-Yang Formula
Source: Evid Based Complement Alternat Med. 2022 Aug 31;2022:9110704. doi: 10.1155/2022/9110704 (PMC9451982; doi:10.1155/2022/9110704)
Supplement: Supplementary Materials — Supplementary Table 1: LC-MS/MS identified active components of JW. Supplementary Table 2: active components and targets of JW. Supplementary Table 3: differentially expressed genes between colorectal cancer patients and healthy cohorts. Supplementary Table 4: Lasso model of the JW target. Supplementary Table 5: alpha diversity indices of the gut microbiota after JW treatment. Supplementary Table 6: the altered metabolites in murine colitis models after JW treatment. Supplementary Figure 1: LC-MS/MS identified JW components. Supplementary Figure 2: the major active components of the JW formula. Supplementary Figure 3: microbial communities in colitis mice after JW treatment. Rank abundance curve (A), Shannon curves (B), rarefaction analysis (C), and the shared OTUs among three groups (D); BugBase predicts the phenotype of microbiota (E), and PICRUSt predicts the altered pathways after JW treatment (F). ∗∗∗p < 0.001 indicates a statistical difference from the DSS group. Supplementary Figure 4: MTT assay evaluating the toxicity of the JW serum. [file 9110704.f1.zip › sTable6 (1).txt]

	name	DSS_Mean	JW_Mean	Fold_change	log2FC	Pvalue	VIP	regulated
pos_10005	Pregnan-20-one, 17-(acetyloxy)-3-hydroxy-6-methyl-, (3b,5b,6a)-	207749.3894	464949.4971	2.238030632	1.162229782	0.006847896	1.219496061	up
pos_10020	PI(16:0/5-iso PGF2VI)	709.8590521	1595.163719	2.247155564	1.168100001	0.004738075	1.267680407	up
pos_10022	PE(TXB2/22:5(4Z,7Z,10Z,13Z,16Z))	1841.774988	4266.525855	2.316529371	1.211964974	0.000676983	1.429421794	up
pos_10023	25-Hydroxyvitamin D3-26,23-lactone	700.0392596	1133.791746	1.619611658	0.695647933	0.028921478	1.010667144	up
pos_10024	PI(22:5(4Z,7Z,10Z,13Z,16Z)/PGF2alpha)	488.6998562	890.4905101	1.822162415	0.865651557	0.010090761	1.163206926	up
pos_1003	Poncirin	2507.843536	1063.61462	0.424115223	-1.237471828	0.01235188	1.144096073	down
pos_10035	N-Docosahexaenoyl Lysine	26588.59252	37569.45112	1.412991345	0.498752629	0.004250189	1.256879815	up
pos_10042	PC(PGF1alpha/16:0)	1072.79474	3421.966241	3.189767915	1.673451459	0.001846827	1.349044757	up
pos_10043	Campesterol 6'-(9Z-octadecenoyl)-glucoside	2080.246302	5655.743443	2.718785481	1.442962323	0.001728768	1.406936171	up
pos_10047	Amino 6-oxohexanoate	2188.698699	7896.171917	3.607701654	1.851080037	0.003164549	1.252554725	up
pos_10050	(6S,7R)-2,6,7,8-Tetrahydroxy-2-oxo-1,3,2lambda5-dioxaphosphonan-5-one	70.33719325	217.9205133	3.098225893	1.631442335	0.021983828	1.002931958	up
pos_10053	3a,7b,12a-Trihydroxyoxocholanyl-Glycine	16487.83901	46357.84375	2.81163855	1.491411141	0.003083298	1.255713932	up
pos_10054	Tromethamine	633.1852153	2262.07178	3.572527793	1.836945235	0.003705233	1.236283725	up
pos_10058	PI(22:6(5Z,8E,10Z,13Z,15E,19Z)-2OH(7S, 17S)/22:6(4Z,7Z,10Z,13Z,16Z,19Z))	4349.348152	8326.77415	1.91448784	0.936958497	0.002581547	1.304247248	up
pos_10070	Stearoylcholine	6515.825504	13197.07655	2.02538827	1.018198502	5.70093E-06	1.67000864	up
pos_10072	DG(20:5(7Z,9Z,11E,13E,17Z)-3OH(5,6,15)/16:0/0:0)	143.9510436	22.83663021	0.158641644	-2.656156561	0.025395755	1.088398252	down
pos_10077	Amuerensin G	55.02100144	312.4400729	5.678560272	2.505525199	0.026047967	1.163012637	up
pos_10082	Pentadecanoyl-EA	5003.51813	13856.55655	2.769362714	1.469554021	0.002253581	1.409569187	up
pos_10088	PE(22:6(4Z,7Z,10Z,13Z,16Z,19Z)/14:0)	1249.979851	2619.711471	2.095802959	1.067503085	0.001710789	1.375980225	up
pos_10108	PE(14:0/0:0)	22452.8801	71759.7035	3.196013303	1.676273413	0.000107286	1.596079323	up
pos_10116	PI(22:3(10Z,13Z,16Z)/PGE1)	994.6150362	1854.820638	1.864862857	0.899069538	1.89099E-05	1.646462223	up
pos_10119	Pinolenic Acid	7745.153191	11227.52142	1.449619025	0.535673795	0.030598648	1.002528277	up
pos_10120	(Z)-15-Oxo-11-eicosenoic acid	674.3000742	3295.239079	4.886903035	2.288920479	0.000432191	1.630582068	up
pos_10129	PE(PGF1alpha/18:3(9Z,12Z,15Z))	899.2030695	2165.900307	2.408688739	1.268247974	0.002854543	1.347634103	up
pos_10132	2-Amino-2-deoxyisochorismate	167.5698738	405.8712945	2.422101809	1.276259508	0.000445337	1.446521863	up
pos_10150	13'-Hydroxy-gamma-tocopherol	5317.706672	10469.28567	1.968759526	0.977286904	0.001211216	1.35046517	up
pos_10151	Cholylserine	2796.162183	6421.623286	2.296584699	1.199489992	0.002773688	1.482634404	up
pos_10160	Nonadecanoic acid	544.9769305	1192.285379	2.187772202	1.129462528	0.013129752	1.156869162	up
pos_10169	DG(PGJ2/16:0/0:0)	7751.21969	20244.65645	2.611802692	1.385045913	2.37369E-05	1.684803028	up
pos_10170	Mucronine D	957.0214185	1820.054502	1.901790771	0.927358534	0.000460669	1.52636821	up
pos_10174	Hexaminolevulinate	20.89827308	63.83263722	3.05444555	1.610910523	0.001738692	1.481680837	up
pos_10179	PI(22:2(13Z,16Z)/PGJ2)	682.9210426	1879.526757	2.7521875	1.460578761	0.001538308	1.546794262	up
pos_10185	PC(DiMe(13,5)/22:6(5Z,7Z,10Z,13Z,16Z,19Z)-OH(4))	3012.238152	4428.215758	1.470074919	0.555889681	0.003190311	1.314630163	up
pos_10187	PGP(TXB2/i-24:0)	1908.990519	4339.985347	2.273445207	1.184880234	0.001668752	1.528971296	up
pos_10189	Milbemycin A4	2479.046041	10889.69161	4.392694379	2.135106128	0.001505872	1.573534821	up
pos_1019	Monocrotaline	3676.424219	5117.76125	1.392048617	0.477209598	0.036699016	1.022468336	up
pos_10195	Vertilmicin	1444.81057	3517.616198	2.434655637	1.283717729	0.000370398	1.586460861	up
pos_10197	4-Amino-4-deoxychorismate	350.7588746	840.2871225	2.395626122	1.260402769	0.000534064	1.445226833	up
pos_10199	Revefenacin	2736.159402	4999.54073	1.827211063	0.869643291	0.000460427	1.476577503	up
pos_10206	3-oxo-2-(cis-2'-pentenyl)-cyclopentane-1-octanoate	5384.396969	14485.86382	2.69034098	1.427789035	0.00670182	1.383036263	up
pos_10212	(2S,3R)-2-Amino-4-octadecene-3-ol	2331.006042	8716.620165	3.739424097	1.9028161	0.002890268	1.370629563	up
pos_10219	10-Hydroxypentadecanoylcarnitine	40811.82044	101834.4544	2.495219604	1.319166793	0.041845071	1.084382861	up
pos_10223	Thr Val Arg Thr	2053.366498	11284.79105	5.49575103	2.458316648	0.000489979	1.636530387	up
pos_10228	DG(2:0/PGF1alpha/0:0)	136.6087341	506.3140114	3.706307761	1.889982684	0.000183361	1.626841691	up
pos_10229	PI(20:4(5Z,8Z,11Z,14Z)/PGE1)	745.4241999	1530.596135	2.053322304	1.037960101	0.013798318	1.196543518	up
pos_10237	Antheraxanthin	2897.307929	7108.132193	2.453357519	1.294757488	6.14633E-06	1.718402305	up
pos_10238	DG(18:3n6/0:0/22:5n3)	3120.152659	8505.957254	2.726134963	1.446856988	1.71455E-06	1.723035828	up
pos_10243	(-)-Jamine	13538.96382	101486.9979	7.495920603	2.906105672	0.026762596	1.156800768	up
pos_10251	Quinquenoside R1	88.22240361	326.990819	3.706437431	1.890033157	0.000106527	1.634936321	up
pos_10256	5-Oxoicosa-3,6,8-trienoic acid	307.113859	606.6759427	1.975410503	0.982152486	0.000222872	1.507477671	up
pos_10262	Ile Arg Met Val	9926.180792	27130.54547	2.733231042	1.450607417	4.28973E-05	1.670680814	up
pos_10266	N-Nervonoyl Serine	297.8502373	22559.6773	75.7416798	6.243015513	0.042012668	1.064094958	up
pos_10284	Schleicherastatin 3	481.3042064	1243.935071	2.584509037	1.369890247	0.014487601	1.190828605	up
pos_10286	1α,25-dihydroxy-11α-[(1R)-oxiranyl]vitamin D3 / 1α,25-dihydroxy-11α-[(1R)-oxiranyl]cholecalciferol	27343.5063	45393.43944	1.660117723	0.731285551	0.012770702	1.169321883	up
pos_10287	Methyl (7Z,9Z,9'Z)-6'-apo-y-caroten-6'-oate	17451.78423	32658.08593	1.871332209	0.904065696	0.000370216	1.507826906	up
pos_10308	PC(20:5(5Z,8Z,11Z,14Z,17Z)/0:0)	4082.528456	21201.56212	5.19324295	2.376635719	0.003672209	1.455902661	up
pos_10309	DG(16:0/PGJ2/0:0)	5196.259322	15323.56417	2.948960631	1.560206563	5.71213E-07	1.769317336	up
pos_10318	N-Linoleoyl Lysine	23063.18944	38156.64618	1.654439265	0.726342331	0.001482248	1.400677267	up
pos_10325	6-Hydroxymethylpterin	71.15419593	283.2578252	3.980901217	1.993095072	0.003476483	1.340334295	up
pos_10328	3'-AZIDO-2',3'-DIDEOXYURIDINE	183.9478877	431.596805	2.346299326	1.230387075	0.02800777	1.017958652	up
pos_10331	2,5-Diamino-6-(5-phospho-D-ribosylamino)pyrimidin-4(3H)-one	145.3960129	328.0620996	2.25633491	1.173981224	0.00035455	1.479285979	up
pos_10334	N-Stearoyl Cysteine	4517.623545	9950.51576	2.202599588	1.13920725	7.8326E-06	1.686519285	up
pos_10337	Aspartylglycosamine	89.43492751	650.6776372	7.275430923	2.863032701	0.005165138	1.389112221	up
pos_10343	LysoPE(16:1(9Z)/0:0)	15229.23832	45819.24875	3.008636926	1.589110017	0.003334775	1.419314946	up
pos_10345	LysoPC(P-18:1(9Z)/0:0)	3183.402338	4835.965888	1.519118658	0.603234563	0.031475465	1.076137486	up
pos_1035	3-Hydroxycotinine glucuronide	1150.075127	429.30409	0.373283518	-1.421656284	0.002108105	1.33989887	down
pos_10359	serine glutamate	44.90247706	341.236465	7.599502017	2.925904884	0.002043763	1.49385062	up
pos_10362	Zedoarol	523.8167772	1619.705779	3.092122759	1.628597596	0.000768503	1.45935633	up
pos_10368	LysoPE(15:0/0:0)	166634.0904	507776.8434	3.04725667	1.607511023	0.000424882	1.525454373	up
pos_10375	PG(18:0/LTE4)	3946.596928	9111.30777	2.308649182	1.207048961	0.001849952	1.396064583	up
pos_10377	Withaferin A	1187.514643	3874.992551	3.263111384	1.706248234	0.000277022	1.52416558	up
pos_10382	PI(PGE1/22:2(13Z,16Z))	673.911764	1943.468249	2.883861587	1.528001923	0.046770149	1.050891738	up
pos_10388	Vinaginsenoside R12	1963.964409	4242.317192	2.160078448	1.111083708	0.002256144	1.384526041	up
pos_10396	3-ketosphinganine	16890.9675	50435.62396	2.985952341	1.578191139	0.000251728	1.555558273	up
pos_10406	DG(13:0/20:5(5Z,8Z,10E,14Z,17Z)-OH(12)/0:0)	128.4490188	4226.202684	32.90179033	5.040094184	0.033900666	1.133355401	up
pos_10427	PG(a-17:0/PGJ2)	6594.216434	11825.82687	1.793363471	0.842667917	0.001966316	1.317921745	up
pos_10429	CDP-DG(i-22:0/PGF2alpha)	60.37558233	472.810719	7.831157908	2.969225639	0.001365838	1.539321081	up
pos_10431	Paradisin C	114.4006242	51.53333697	0.450463774	-1.150517003	0.016643952	1.043747591	down
pos_10434	Cereulide	202.5132153	751.4991155	3.710864569	1.89175535	0.000181203	1.601348415	up
pos_10443	2-Hydroxy-4-[(1R)-1-hydroxy-8-methyl-6-oxononyl]-3-methyl-2H-furan-5-one	2.487557925	241.4085019	97.04638413	6.600602555	0.035965625	1.165011557	up
pos_10457	sphinganine (C20)	115471.5236	310142.8755	2.685881903	1.425395872	0.020069603	1.133862399	up
pos_10465	Alisol C	2343.49693	7226.57454	3.083671435	1.624649055	0.028145596	1.202915993	up
pos_10477	PE(22:6(5Z,7Z,10Z,13Z,16Z,19Z)-OH(4)/15:0)	1410.196805	2322.901709	1.647218105	0.720031593	0.012284555	1.153377006	up
pos_10478	Glabrin C	1077.032249	2104.964188	1.954411476	0.96673424	0.00101793	1.387414359	up
pos_1048	Lacto-N-difucopentaose II	950.5320558	559.1612337	0.588261311	-0.765470938	0.017404688	1.10357597	down
pos_10484	2',3'-Dideoxy-3'-fluorouridine	16.79585693	67.08073569	3.993885871	1.997793107	0.001106328	1.42335404	up
pos_10486	Cimetidine sulfoxide	310.1408224	935.0997856	3.015081273	1.592196891	0.000178876	1.525230929	up
pos_10487	8,11-Heptadecadienal	1363.808256	3738.708231	2.741373808	1.454899064	0.000244439	1.487882962	up
pos_10492	LysoPE(0:0/15:0)	117965.2372	311813.0529	2.643262204	1.402319543	0.000555337	1.450523747	up
pos_10502	Chlorophyll a	2277.221199	4181.252251	1.836120379	0.876660647	0.014085655	1.136265099	up
pos_10505	Notoginsenoside E	1306.597674	3991.052305	3.054538046	1.61095421	0.000212355	1.543291294	up
pos_10513	Bovinic acid	71.79922519	144.2616955	2.009237497	1.006648104	0.038359362	1.070837515	up
pos_10515	Spisulosine	3193.030412	10435.9803	3.268362323	1.708567926	0.017392195	1.166974499	up
pos_10524	4beta,24S-dihydroxycholesterol	5497.405959	8184.002636	1.488702617	0.57405559	0.007518806	1.237523239	up
pos_10527	PC(TXB2/P-16:0)	18589.18729	63109.17246	3.394939837	1.763386008	4.58361E-05	1.623046956	up
pos_10529	PC(22:6(4Z,7Z,10Z,12E,16Z,19Z)-OH(14)/P-18:0)	7390.084478	19006.98592	2.571957869	1.36286701	0.000137176	1.557414612	up
pos_10537	DG(22:4(7Z,10Z,13Z,16Z)/24:1(15Z)/0:0)	1330.868429	2420.219931	1.81852682	0.862770203	0.005868867	1.224673002	up
pos_10538	(2S)-2-[[(2R)-3-[2,3-Di(hexadecanoyloxy)propylsulfanyl]-2-(hexadecanoylamino)propanoyl]amino]-3-hydroxypropanoic acid	21.98797007	241.3120381	10.97473015	3.456113562	0.049039813	1.094357046	up
pos_10545	PA(22:1(13Z)/PGF2alpha)	4410.993951	7427.272751	1.683809326	0.751728777	0.004255209	1.305094144	up
pos_10553	5-Aminopentanoic acid	7054.472119	11202.52297	1.588003012	0.667213649	0.001766774	1.32561352	up
pos_10563	trans-4-Aminocyclohexanecarboxylic acid	5907.900902	9317.087506	1.577055482	0.657233416	0.001403156	1.348523871	up
pos_10565	formyl 2E,4E,6Z-decatrienoate	2418.208337	4284.546113	1.771785353	0.825203836	0.002900489	1.281624202	up
pos_10567	(E)-5,8-Megastigmadien-4-one	9371.332187	16978.27352	1.81172465	0.857363708	0.002026182	1.31816741	up
pos_10568	Talaromycin A	2810.264097	4857.255432	1.728398209	0.789435641	0.003327567	1.272798761	up
pos_10570	4-Octylphenol	7862.517275	14658.60751	1.864365698	0.898684874	0.001039966	1.375704776	up
pos_10571	Isohumbertiol	4047.053346	7055.519639	1.743372038	0.801880475	0.001403868	1.347199172	up
pos_10572	Debneyol	14348.08112	25020.49949	1.743821999	0.802252784	0.000255208	1.478031156	up
pos_10573	Calendic acid	5604.386067	11270.88353	2.011082641	1.007972367	0.000675792	1.411214519	up
pos_10574	4-[5]-ladderane-butanoic acid	3815.00162	7590.055945	1.989528892	0.99242685	0.002036144	1.316801806	up
pos_10576	12-oxo-PDA	6156.920998	11305.25104	1.836185821	0.876712066	0.001651481	1.33327925	up
pos_10580	Docosahexaenoic Acid ethyl ester	531915.6097	1012245.336	1.90301867	0.928289716	0.002486106	1.297236818	up
pos_10594	Soyasapogenol B 3-O-b-D-glucuronide	4515.195498	7038.26087	1.55879427	0.640430533	0.005786595	1.212606814	up
pos_10596	SM(d18:0/20:4(6Z,8E,10E,14Z)-2OH(5S,12R))	434728.1182	1079531.906	2.483234602	1.312220566	0.003743004	1.269813299	up
pos_10603	PG(18:1(11Z)/20:3(8Z,11Z,14Z)-2OH(5,6))	6140.481003	10228.41717	1.665735497	0.736159332	0.006467771	1.191937311	up
pos_10604	PA(22:2(13Z,16Z)/22:5(7Z,10Z,13Z,16Z,19Z))	13515.64953	23975.79027	1.773928083	0.826947523	0.003075192	1.273534789	up
pos_10605	PS(22:6(4Z,7Z,11E,13Z,15E,19Z)-2OH(10S,17)/20:1(11Z))	7498.824877	15800.02732	2.10700044	1.075190615	0.009703342	1.278524704	up
pos_10614	DG(12:0/20:4(5Z,8Z,11Z,14Z)-OH(20)/0:0)	10276.50807	30806.68015	2.99777706	1.583893096	0.001771955	1.342074687	up
pos_10617	Creatinine lactate	941.5802085	2309.969999	2.453290732	1.294718213	0.005119502	1.312482794	up
pos_10622	2,22-Dideoxy-3-dehydroecdysone	19651.57827	4708.319314	0.239589882	-2.061361113	0.000473307	1.555344401	down
pos_10627	Chenodeoxycholyltyrosine	127164.7026	248981.9783	1.957948811	0.969343047	0.002309143	1.367679345	up
pos_10639	PG(22:6(5Z,7Z,10Z,13Z,16Z,19Z)-OH(4)/18:0)	5328.713229	9433.459607	1.770307239	0.823999764	0.000885656	1.397731052	up
pos_10646	7-Hydroxylorcaserin	16.32217225	43.34855646	2.65580805	1.409150879	0.022508134	1.035014086	up
pos_10648	1-(Carboxyethylthio)tetradecane	1831.245073	2520.763007	1.376529578	0.46103561	0.037717177	1.045317294	up
pos_10652	D8'-Merulinic acid A	88523.06489	170510.9105	1.926174954	0.945738749	0.001602353	1.347912874	up
pos_10656	PC(14:0/PGF1alpha)	3612.992679	5849.762434	1.619090586	0.695183705	0.002818453	1.286370676	up
pos_10657	DG(22:0/LTE4/0:0)	8141.681734	12125.89846	1.489360412	0.574692915	0.011023741	1.141441812	up
pos_10661	25-Acetylvulgaroside	324.6740049	813.9250276	2.506899276	1.325904031	0.000494022	1.44119452	up
pos_10666	((2R,3S)-3-Amino-2-hydroxy-2-(1H-imidazol-4-ylmethyl)-5-methyl)-5-methylhexanoic Acid	2076.494502	2675.803285	1.288615637	0.365822007	0.01351515	1.119073384	up
pos_10672	DG(20:4(6E,8Z,11Z,14Z)+=O(5)/16:0/0:0)	1051.805052	1520.539739	1.445647875	0.531716189	0.001573822	1.352059477	up
pos_10675	Sitoindoside I	152.7215761	747.8152488	4.896592009	2.291777994	0.007781041	1.273767886	up
pos_10679	PC(DiMe(13,5)/PGF2alpha)	344.1030453	827.2774156	2.404156043	1.265530538	0.000230733	1.521179026	up
pos_1068	cis-4-Carboxymethylenebut-2-en-4-olide	25809.99632	7523.973605	0.291513936	-1.778363243	3.32481E-08	1.813320253	down
pos_10707	SM(d17:2(4E,8Z)/18:3(10,12,15)-OH(9))	477.7493217	824.0029116	1.724759982	0.78639561	0.020398646	1.108477076	up
pos_10708	SM(d18:0/18:1(12Z)-O(9S,10R))	638.6757834	1408.025189	2.204600873	1.14051749	0.014028285	1.097282057	up
pos_10712	PC(DiMe(13,5)/20:4(6Z,8E,10E,14Z)-2OH(5S,12R))	746.4161283	2116.832987	2.835995776	1.503855384	0.000730443	1.532464705	up
pos_10714	Eleutheroside M	247.3520158	857.9762945	3.468644845	1.79437213	0.037049708	1.112174641	up
pos_10731	Seocalcitol	64101.93256	120016.2439	1.872271851	0.904789927	0.001044732	1.477344356	up
pos_10735	PS(22:6(4Z,7Z,10Z,13Z,16Z,19Z)/22:2(13Z,16Z))	853.7655588	2332.956891	2.732549781	1.450247779	2.79593E-06	1.725149615	up
pos_10737	3''-Hydroxy-geranylhydroquinone	242.5197166	36.49409648	0.150478885	-2.732367033	0.029367794	1.015145785	down
pos_10738	Leu-Arg-Asn-Arg	47179.84361	23802.06893	0.504496563	-0.987083655	0.00037066	1.493460616	down
pos_10743	3-Ketosphingosine	773.3963827	1239.88251	1.603165644	0.680923497	0.00381636	1.265613667	up
pos_10745	CDP-DG(PGF1alpha/a-15:0)	111.8291358	343.9862919	3.075998838	1.621054958	0.003738878	1.392159443	up
pos_10747	CDP-DG(a-21:0/18:2(9Z,11Z))	634.8751348	1722.764323	2.713548269	1.440180572	0.017629118	1.120840416	up
pos_10750	Desmethyldeschlorobenzoyl Indomethacin	727.077634	1290.451872	1.774847432	0.827695014	0.0129651	1.127854774	up
pos_10753	Panaquinquecol 1	8098.77668	18756.01084	2.315906658	1.211577107	0.039169551	1.078031307	up
pos_10755	Isopropyl linoleate	72.17991179	1502.040547	20.80967557	4.379182568	0.016661644	1.266125806	up
pos_10758	PE(PGF1alpha/20:0)	534.9236823	2518.901858	4.708899496	2.235389931	3.60421E-06	1.731972531	up
pos_10759	Tobramycin	300.580325	835.9243049	2.78103467	1.47562173	3.32106E-05	1.618139315	up
pos_10760	Vinaginsenoside R3	847.5603515	1996.803223	2.355942227	1.236304162	0.001639287	1.394074823	up
pos_10762	Glutaminylproline	6.606342537	109.5004098	16.57504272	4.050940683	0.000947011	1.611733212	up
pos_10766	Cerebronic acid	2206.666155	510.6458132	0.231410543	-2.1114735	0.019564328	1.125349315	down
pos_10772	Deoxycholylcysteine	58681.73086	284605.8588	4.849990868	2.277982031	0.001428508	1.556944343	up
pos_10775	Preladenant	46.60644981	332.0128058	7.123752337	2.832637361	0.000757261	1.578431908	up
pos_10777	PG(LTE4/i-20:0)	1844.708404	6173.526937	3.346613981	1.742702151	0.049798458	1.043904163	up
pos_10780	CDP-DG(a-21:0/i-19:0)	907.2708851	1625.233522	1.791343191	0.84104176	0.034684011	1.059486863	up
pos_10784	Didemnin C	2023.32783	6723.266308	3.322875417	1.732432204	0.019845596	1.234198893	up
pos_10788	Fexofenadine	20408.49924	42798.94021	2.097113546	1.068404977	0.022889067	1.161819453	up
pos_10790	Cavipetin D	482.1070703	1289.675469	2.675081011	1.419582582	0.001637574	1.49389307	up
pos_10796	5-Heptyl-2-furanheptanoic acid	533.1646497	895.200874	1.679032686	0.747630316	0.00036573	1.578286317	up
pos_10798	gamma-Eudesmol rhamnoside	11751.03693	23466.90292	1.997006993	0.997839385	4.13512E-05	1.670838294	up
pos_10811	PS(LTE4/22:0)	1121.112335	3108.715976	2.772885355	1.471387969	0.005020493	1.393354161	up
pos_10813	CDP-DG(20:1(11Z)/18:2(9Z,12Z))	1612.060691	4658.636049	2.889863934	1.531001567	0.002440345	1.446674612	up
pos_10814	CDP-DG(18:2(9Z,11Z)/i-22:0)	513.9885485	1680.054281	3.268660918	1.708699724	0.004895894	1.348713505	up
pos_10821	5-Methylcytidine	62.67811652	246.5069479	3.932902926	1.975594577	0.000636937	1.488915093	up
pos_10826	1-Linoleoylglycerophosphocholine	151106.796	518499.4099	3.43134408	1.7787738	0.000238173	1.549144753	up
pos_10840	PI(6 keto-PGF1alpha/20:0)	743.9462685	3299.505312	4.435139273	2.148979409	0.000635573	1.553454284	up
pos_10854	Cholyl-L-dopa	3915.133879	2701.035986	0.6898962	-0.535548781	0.026470237	1.057811679	down
pos_10861	Mytilus Small cardioactive peptide	290.7926439	1031.41995	3.546925866	1.826569177	0.035037556	1.061151569	up
pos_10862	Mepartricin	430.4154419	2284.855177	5.308487927	2.408300981	0.008788017	1.323350764	up
pos_10869	LysoPC(20:4(5Z,8Z,11Z,14Z))	31463.90108	144557.5907	4.594395028	2.199874905	0.018553965	1.234676156	up
pos_10878	Myristoylglycine	1043.746779	1712.769301	1.640981639	0.714559097	0.000638605	1.419155742	up
pos_10889	Asparaginylarginine	90.45111783	5.170455541	0.057162981	-4.128775033	4.77733E-05	1.682683036	down
pos_10890	4,4-Dimethyl-5alpha-cholesta-8,14,24-trien-3beta-ol	7573.179775	10694.92076	1.412210073	0.497954712	0.023143424	1.029967444	up
pos_10896	Cetoleic acid	13109.18864	30134.65339	2.298742829	1.200845074	0.029649339	1.058630631	up
pos_10897	4,4-Dimethyl-2-[3-carboxylatopropyl]-2-tridecyloxazolidine 3-oxide	9639.256651	33508.05844	3.476207726	1.797514295	0.001701109	1.470651862	up
pos_10908	Sirolimus	504.5469152	2117.841285	4.197511116	2.069534146	0.000432478	1.597152671	up
pos_10909	2alpha-(3-Hydroxypropyl)-1alpha,25-dihydroxy-19-norvitamin D3	149.775461	554.2636181	3.700630359	1.887771038	0.000153642	1.570098812	up
pos_10916	Geijerone	815.5809949	1540.170266	1.888433246	0.917189787	0.001143833	1.44133055	up
pos_10918	beta-Ionol	1081.690262	2421.155571	2.238307634	1.162408335	0.000436478	1.515928707	up
pos_10920	Humulenol II	631.9029214	1258.842129	1.992144816	0.994322525	0.002424255	1.374318303	up
pos_10921	alpha-Terpineol propanoate	14669.21952	30510.86461	2.079924196	1.05653095	0.000297921	1.538616019	up
pos_10922	alpha-Santalal	1174.40528	2443.029417	2.080226869	1.056740877	0.000237687	1.535697773	up
pos_10925	3-Methoxyestra-2,5(10)-dien-17beta-ol	641.1435544	1002.967484	1.564341522	0.645555511	0.000634572	1.403211277	up
pos_10926	Epiandrosterone	2008.116688	3263.227759	1.625018994	0.700456581	0.000583741	1.426821274	up
pos_10933	(3alphaOH,20S,24S)-3,19:20,24-Diepoxydammarane-3,25-diol	65868.82324	181138.2708	2.749984924	1.459423709	0.002119466	1.42725022	up
pos_10937	4Alpha-hydroxymethyl-5alpha-cholesta-8,24-dien-3beta-ol	22.09580342	271.6600213	12.29464329	3.619957973	0.000250278	1.664122544	up
pos_10939	4,6-heptadienal	27.09459617	104.662112	3.862840816	1.949662227	0.000663087	1.513189076	up
pos_10941	C16 Sphingosine	31.04501864	133.7858339	4.30941387	2.107491659	0.001426186	1.370255279	up
pos_10952	Sitosterol 3-O-(6'-O-stearyl-beta-D-glucoside)	34.89633694	288.8402583	8.277093921	3.049124328	0.033003746	1.149855955	up
pos_10957	Palmitoyl-DL-carnitine chloride	83752.60023	53263.66566	0.635964322	-0.652982262	0.010625086	1.194440647	down
pos_10965	1,17-Diamino-4,9,13-triazaheptadecane	1170.413733	1658.691501	1.417183902	0.503026983	0.009410388	1.155041503	up
pos_10966	(13R,14R)-7-Labdene-13,14,15-triol	27257.66244	86139.00583	3.160175822	1.660004828	4.23212E-06	1.738396672	up
pos_10974	Citronellyl hexanoate	2004.469667	3835.05455	1.913251477	0.936026513	0.000238734	1.482461583	up
pos_10977	Reichstein's substance E	569.6010728	814.1571407	1.429346221	0.515355413	0.014552901	1.143740737	up
pos_10978	PC(17:2(9Z,12Z)/0:0)	1827.997059	9711.330963	5.312552838	2.409405285	0.017494355	1.271090707	up
pos_10982	CDP-DG(a-21:0/18:1(12Z)-O(9S,10R))	233.2644731	775.3366824	3.323852415	1.732856325	0.002897318	1.404692521	up
pos_10997	1-(7Z,10Z,13Z,16Z-docosatetraenoyl)-glycero-3-phosphate	4294.012662	15461.06474	3.600609954	1.848241324	0.021546587	1.253273492	up
pos_11004	Gymnodimine	1107.600518	4771.872683	4.308297628	2.107117918	0.022061759	1.233084666	up
pos_11008	N-hexadecanoyl-L-Homoserine lactone	802.9907377	17958.64837	22.36470177	4.483151615	4.50405E-07	1.882373753	up
pos_11016	13(S)-HpOTrE	4311.980639	9076.749162	2.105006938	1.073824989	0.032621158	1.120282561	up
pos_11018	Galactocerebroside	3110.442932	10271.27903	3.302191765	1.723423903	0.005289925	1.425635026	up
pos_1102	S-(Hercyn-2-yl)-L-cysteine S-oxide	6241.878621	10063.54691	1.612262513	0.689086667	0.002582058	1.330754767	up
pos_11029	Tanacetol A	2827.830022	10501.16219	3.713505449	1.892781695	0.002695984	1.498050866	up
pos_11032	Hydroxyhydroquinone	142.5768019	212.6969538	1.491806177	0.577060106	0.003287491	1.285741855	up
pos_11035	MG(0:0/14:0/0:0)	1408.473188	2876.059872	2.041969912	1.029961609	0.001494091	1.370735068	up
pos_11042	6-Dehydrotestosterone glucuronide	2152.025093	107.2826119	0.049851934	-4.326206728	0.006432532	1.274001949	down
pos_11043	ROSAMICIN	11990.32604	29238.02121	2.438467571	1.285974786	0.001022163	1.441939458	up
pos_11070	Janthitrem C	6073.020303	13421.80723	2.210071194	1.144092845	0.020410676	1.160345884	up
pos_11072	PI(PGD1/22:3(10Z,13Z,16Z))	1481.033552	2275.728518	1.536581339	0.619724138	0.031113259	1.044135175	up
pos_11081	TR-Saponin B	2824.644769	8305.505588	2.940371716	1.555998549	0.000177238	1.58650458	up
pos_11088	6-[(2R,4S,5R)-4-Hydroxy-5-(hydroxymethyl)oxolan-2-yl]-7,8-dihydroimidazo[1,2-c]pyrimidin-5-one	946.7640428	2340.40254	2.472001929	1.305679869	0.000862282	1.496672634	up
pos_1110	geneticin	8925.50162	993.7893546	0.111342689	-3.166921259	0.003100382	1.358800843	down
pos_11101	Terfenadine	222435.4527	626953.2989	2.818585308	1.494971233	7.76172E-05	1.602478333	up
pos_11105	PI(16:0/PGE2)	43987.66279	95896.12537	2.180068667	1.124373577	0.000488872	1.556581937	up
pos_11111	Didemnin	918.7361418	1515.69224	1.649757935	0.722254356	0.004765146	1.285751514	up
pos_11115	Mangiferic acid	4051.383445	2246.294081	0.554451118	-0.850867821	0.005417741	1.280063136	down
pos_1112	Protoanemonin	124.9804545	55.34563774	0.442834345	-1.175160976	0.001457783	1.414852715	down
pos_11120	DG(10:0/5-iso PGF2VI/0:0)	9175.622483	6562.255331	0.715183667	-0.483614306	0.005670042	1.180818673	down
pos_11122	PI(PGF2alpha/16:0)	4102.47326	10349.72957	2.522802446	1.335027237	4.77771E-05	1.609467606	up
pos_11124	CL(8:0/10:0/10:0/12:0)	229.365047	1049.392415	4.575206329	2.193836806	2.92339E-06	1.713613359	up
pos_11130	Erinacine D	1093.646979	3937.773976	3.600589633	1.848233182	0.000144297	1.647799174	up
pos_11143	N-(1,3-Dihydroxyoctadec-4-en-2-yl)acetamide	7796.717927	13794.23971	1.769236727	0.823127096	0.004185384	1.253103757	up
pos_11148	Cholylmethionine	9578.292019	36924.38557	3.855007291	1.946733589	0.002087466	1.528156419	up
pos_11149	5-O-beta-D-Mycaminosyltylactone	620.4083997	304.8773663	0.491413989	-1.024989169	0.027673298	1.063275553	down
pos_11153	PIP(6 keto-PGF1alpha/22:2(13Z,16Z))	491.7044674	1011.687202	2.057510698	1.040899932	0.000529348	1.47759487	up
pos_11162	Estradiol 17-dihydrotrigonelline	14031.01113	282.9881447	0.020168763	-5.631733554	0.002356068	1.390957276	down
pos_11169	CL(8:0/10:0/18:2(9Z,11Z)/18:2(9Z,11Z))	1435.945661	4486.136102	3.124168432	1.643472235	0.001695968	1.469186279	up
pos_11179	CL(8:0/10:0/10:0/14:0)	2416.258539	4299.715882	1.7794933	0.831466501	0.000391722	1.489141196	up
pos_11213	valinomycin	1616.661106	4206.646341	2.602058233	1.379653249	7.06738E-06	1.685174432	up
pos_11220	PI(PGF1alpha/22:3(10Z,13Z,16Z))	384.8037481	772.2778829	2.006939607	1.004997204	0.006614488	1.367408792	up
pos_11221	CDP-DG(TXB2/i-20:0)	475.241532	1685.921575	3.547504715	1.826804602	0.000739728	1.517267748	up
pos_11229	1-(8Z,11Z,14Z-eicosatrienoyl)-sn-glycero-3-phosphocholine	12657.77147	54030.21517	4.268540897	2.093743002	0.001154305	1.524898356	up
pos_11231	PE(22:0/LTE4)	875.0972157	2406.829577	2.750356799	1.459618789	0.009406635	1.317326814	up
pos_11243	MG(18:1(12Z)-O(9S,10R)/0:0/0:0)	10487.46541	21463.34109	2.046570859	1.033208618	0.008901546	1.31814858	up
pos_11260	9-Octadecenamide, N-(2-hydroxyethyl)-, (9Z)-	1583.137512	7990.640832	5.047344764	2.335524635	0.001403743	1.533004563	up
pos_11264	Notoginsenoside A	290.1058906	985.4444192	3.396843881	1.764194913	0.041237643	1.103326342	up
pos_11265	Sarsaparilloside	72.00177993	644.6574601	8.953354496	3.162428309	0.003633428	1.450579729	up
pos_11271	Arbekacin	11532.52333	22382.90633	1.940850731	0.956689166	0.045989518	1.052155261	up
pos_11274	PG(TXB2/20:4(5Z,8Z,11Z,14Z))	2292.025171	4617.447798	2.014571155	1.010472763	1.81665E-05	1.666267187	up
pos_11275	PC(TXB2/22:4(7Z,10Z,13Z,16Z))	1006.026275	3146.27368	3.127426944	1.644976184	0.032400266	1.156733996	up
pos_11276	PI(PGJ2/22:2(13Z,16Z))	1960.994532	3988.709915	2.034023986	1.024336692	0.017389424	1.157609241	up
pos_11277	Coniferan	1233.797135	2375.902919	1.925683608	0.945370687	0.008807784	1.294596156	up
pos_1128	31-O-Demethyltacrolimus	859.573658	434.8651638	0.505907969	-0.98305313	0.024910246	1.069059922	down
pos_11286	Acrip	627.4973084	1700.465555	2.709916891	1.438248607	0.000170365	1.532211251	up
pos_11291	4-Amino-1-[(2R,5R)-3,4-dihydroxy-5-(hydroxymethyl)oxolan-2-yl]-5-methylpyrimidin-2-one	183.6874802	359.2702597	1.955877773	0.967816216	0.000460795	1.466131794	up
pos_11294	LysoPC(18:1(9Z)/0:0)	47724.26186	139070.7253	2.914046648	1.543023972	1.05205E-05	1.679534118	up
pos_11309	(Z)-3-Methyl-3-decen-1-ol	16326.66541	90548.45105	5.546046836	2.4714598	0.028435447	1.132745152	up
pos_11311	3-beta-Hydroxy-4-beta-methyl-5-alpha-cholest-7-ene-4-alpha-carboxylate	172.6001569	3335.768485	19.32656694	4.272513483	0.043789496	1.109369497	up
pos_11314	Pentalen-13-al	2099.369966	3309.115083	1.576241986	0.656489035	0.023993124	1.151187389	up
pos_11315	Hexadecatrienoic acid	855.4514475	1750.489184	2.046275319	1.033000268	0.00463058	1.392912078	up
pos_11319	N-Nervonoyl Alanine	17093.8845	60008.59968	3.510530312	1.811688985	0.014193979	1.221413321	up
pos_11325	ent-8(17),13(16),14-Labdatrien-18-oic acid	2837.731727	1154.432029	0.406815069	-1.297554974	0.000423768	1.565751326	down
pos_11326	Octadecadienylcarnitine	883.9738086	4437.815927	5.020302506	2.327774299	0.012821948	1.247774468	up
pos_11328	dihydrocytochalasin B	600.7959146	964.1629593	1.604809447	0.682402004	0.041263801	1.073415159	up
pos_11330	Cysteinyl-Lysine	232.8725907	360.7611123	1.549178077	0.63150299	0.001452522	1.430863185	up
pos_11332	9R,10S-EpOME	983.1705901	1755.476885	1.785526238	0.836349335	0.002610645	1.464592447	up
pos_11336	MG(18:1(9Z)-O(12,13)/0:0/0:0)	24128.85358	46566.64576	1.929915386	0.948537596	0.001038928	1.514610176	up
pos_11355	Tetrahydrodeoxycortisol	13968.22411	27279.74904	1.952986208	0.965681761	0.000101592	1.589492846	up
pos_11356	(24R)-24,25-Dihydroxyvitamin D2/(24R)-24,25-dihydroxyergocalciferol	333.7180859	634.1532107	1.900266235	0.92620156	0.038626648	1.018232725	up
pos_11358	[16]-Gingerol	30090.32593	53962.04702	1.793335411	0.842645343	0.005472534	1.327448728	up
pos_11364	7-[(1R,2R,5S)-5-Hydroxy-2-[(1E,3S)-3-Hydroxyoct-1-en-1-yl]-3-oxocyclopentyl]heptanoylcarnitine	163978.4275	287810.395	1.755172308	0.811612669	0.014112095	1.193807213	up
pos_11366	Atemoyacin B	1360.715118	3365.234402	2.47313663	1.306341944	6.06915E-05	1.567385282	up
pos_11368	SM(d20:1/LTE4)	1808.212193	4115.92503	2.27624006	1.186652717	0.00165256	1.486412922	up
pos_11369	PIP(20:0/20:4(5Z,8Z,11Z,14Z)-OH(20))	3877.42078	10173.29701	2.623727882	1.3916181	1.02167E-05	1.670252759	up
pos_11371	PI(6 keto-PGF1alpha/22:3(10Z,13Z,16Z))	2084.024663	4400.778214	2.111672809	1.078386315	0.000519545	1.475914371	up
pos_11373	Caribbean ciguatoxin 1	160.4770326	846.9744159	5.27785442	2.399951557	1.85132E-08	1.808244647	up
pos_11384	PE(P-16:0/0:0)	153401.2038	449863.0908	2.93259166	1.552176201	0.000121124	1.636485489	up
pos_11397	PA(22:0/18:1(12Z)-O(9S,10R))	2708.977112	6638.788935	2.450662616	1.293171881	0.000395291	1.584174946	up
pos_11401	PG(i-22:0/22:6(5Z,7Z,10Z,13Z,16Z,19Z)-OH(4))	12070.03285	35465.32135	2.938295345	1.554979417	1.56865E-06	1.738041608	up
pos_11403	Kaikasaponin III	5393.564718	15847.73354	2.938267058	1.554965528	0.000480657	1.508618241	up
pos_11406	PI(18:1(11Z)/TXB2)	681.7940209	1494.663235	2.192250429	1.132412612	0.000187688	1.531622275	up
pos_11409	1,3-Octadiene	256.6169439	634.6136675	2.472999865	1.306262161	0.000112257	1.542270042	up
pos_11410	CL(8:0/8:0/14:0/18:0)	175.6961604	1794.190898	10.21189589	3.35217883	2.34662E-07	1.860804285	up
pos_11412	(Z)-4-Hepten-1-ol	619.3392962	1264.098401	2.041043429	1.02930688	0.0001491	1.507780633	up
pos_11415	Thujane skeleton	68.51185825	219.4756179	3.203469057	1.679635055	4.79387E-05	1.576774366	up
pos_11416	Ectocarpen	736.3032	1527.171953	2.07410745	1.052490636	0.000117408	1.534792008	up
pos_11417	(E)-4,8-Dimethyl-1,3,7-nonatriene	47.98846882	124.9533097	2.603819475	1.380629429	0.000394308	1.495243514	up
pos_11418	Isoputreanine	1197.817748	2266.139867	1.891890373	0.919828493	0.00011843	1.534373204	up
pos_11419	Norbicycloekasantalal	1167.185273	2367.658243	2.028519634	1.020427266	0.000166788	1.515951195	up
pos_1142	Tropolone	248.6869101	49.97389716	0.200951056	-2.315083937	1.07817E-06	1.756971476	down
pos_11420	(Z,Z)-3,6-Dodecadien-1-ol	57.74231401	185.0947013	3.20552968	1.680562767	6.56459E-05	1.561419224	up
pos_11421	Norecasantalol	234.6646035	605.2715424	2.579304818	1.366982279	0.000152804	1.507864452	up
pos_11422	(E,Z)-2,4-Dodecadiene	1899.264768	3309.471133	1.742501198	0.801159648	0.004138392	1.33025756	up
pos_11423	4-(4-Methyl-3-pentenyl)-3-cyclohexene-1-carboxaldehyde	6688.721892	10101.29594	1.510198226	0.594737928	0.002053671	1.35182654	up
pos_11424	4-(2,6,6-Trimethyl-1-cyclohexenyl)-2-butanol	75.17697161	244.4551407	3.251729026	1.701207039	0.000470513	1.500549513	up
pos_11426	Longicamphenylone	824.52806	1585.922707	1.92343085	0.943681964	0.000191916	1.504707922	up
pos_11429	3-Oxooctadecanoic acid	43189.54928	112316.3023	2.600543514	1.378813178	9.36217E-06	1.656563761	up
pos_11434	Penta-1,3-diene	141.6475854	306.3460889	2.162734282	1.112856423	0.000418744	1.463297158	up
pos_11438	PS(20:2(11Z,14Z)/18:0)	4190.175385	8752.068378	2.088711706	1.062613379	0.003274784	1.414925762	up
pos_11442	1-Methylnicotinamide	41.72974159	262.2946768	6.285557178	2.652040637	5.99718E-06	1.760604374	up
pos_11444	TG(22:2(13Z,16Z)/22:4(7Z,10Z,13Z,16Z)/22:6(4Z,7Z,10Z,13Z,16Z,19Z))	108.9118736	2302.000787	21.13636201	4.401655177	0.000256118	1.7123406	up
pos_11446	Histamine	172.3008162	414.4998281	2.40567536	1.266441967	0.000689079	1.415383237	up
pos_1145	2-(1,2,3,4-Tetrahydroxybutyl)thiazolidine-4-carboxylic acid	43.16563324	188.1020523	4.357680827	2.123560532	0.000633997	1.510201038	up
pos_11451	Ganglioside GM3 (d18:1/14:0)	520.0393339	2210.978055	4.251559277	2.087992053	8.69485E-06	1.74783891	up
pos_11453	4,8-Dimethyl-1,3(E),7-nonatriene	29.24333326	103.2607065	3.531085378	1.820111704	9.52056E-05	1.56943154	up
pos_11459	L-threo-sphinganine	1276.224075	6045.087221	4.736697372	2.243881501	5.66866E-06	1.763853537	up
pos_11467	4-Hydroxy-6-heneicosanone	15250.56134	52527.99987	3.444332226	1.784224306	1.97654E-05	1.703237062	up
pos_11469	Glycerylmonooleate	7931.424787	18930.28093	2.386744051	1.255043863	0.000591695	1.515387404	up
pos_11472	Isovaleric acid	15.53035242	43.87628136	2.825195474	1.49835069	4.55129E-05	1.577301795	up
pos_11474	DG(20:1(11Z)/22:2(13Z,16Z)/0:0)	10.05117828	860.3788729	85.59980221	6.419535558	0.001020832	1.61554701	up
pos_11476	SM(d19:1/PGE1)	4471.80203	30807.39077	6.889256404	2.784348273	1.22254E-06	1.828470693	up
pos_11478	PS(DiMe(11,5)/MonoMe(11,5))	2797.13154	5525.928792	1.97556987	0.982268871	0.000139899	1.557931446	up
pos_11479	5-hexenal	241.4673946	327.2104969	1.355091843	0.438390635	0.004549741	1.24527328	up
pos_11480	Colforsin daropate	243.0899278	1121.934407	4.615306021	2.20642631	7.46896E-05	1.628618923	up
pos_11496	LysoPC(0:0/18:0)	2262.901588	5938.959638	2.624488696	1.392036384	0.007040895	1.368819873	up
pos_11499	Quinceoxepine	2139.695957	4062.94967	1.898844392	0.925121684	0.000386047	1.442367443	up
pos_11500	13-OxoODE	5724.973001	9297.536697	1.624031536	0.699579648	0.028996886	1.003435337	up
pos_11506	Mdp-gdp	4399.265616	16584.90632	3.769926112	1.914536248	2.79731E-05	1.604399205	up
pos_11507	Ginsenoside Rs2	1240.347585	5138.525619	4.142811001	2.050610005	2.98889E-05	1.602942373	up
pos_11508	CDP-DG(i-20:0/TXB2)	87.86663823	492.8423172	5.608981146	2.487738734	0.004333138	1.363447704	up
pos_1151	Butane	97.66111951	528.2406893	5.40891495	2.435339213	0.023997962	1.193543607	up
pos_11510	Clavaminic acid	117.3721123	312.9524749	2.666327366	1.414853922	0.000194569	1.510805125	up
pos_11513	Isotabtoxin	893.2322065	1365.477381	1.528692507	0.612298241	0.020681426	1.127583892	up
pos_11514	N-Palmitoyl Threonine	913.967535	4266.596498	4.668214499	2.222870853	7.81924E-06	1.662409244	up
pos_11516	Lyso-PAF C-16-d4	294.1271985	1560.719112	5.306272658	2.407698809	0.049012795	1.016772408	up
pos_11518	PC(O-16:1(11Z)/2:0)	209636.6454	514596.1966	2.454705357	1.295549865	7.5641E-05	1.557007881	up
pos_11525	N-Formyl-met-leu-phe-lys	3173.032623	4310.189104	1.358381591	0.441888813	0.012206402	1.178463732	up
pos_11527	2-Amino-3-methyl-1-butanol	335.7516174	568.9392052	1.694524094	0.76088015	0.001531955	1.338888567	up
pos_11528	Echinocandin B	1738.866615	5488.413849	3.156316764	1.658242	5.02935E-06	1.681095537	up
pos_11541	PIP(PGF1alpha/20:1(11Z))	710.9563321	1488.598133	2.093796856	1.066121476	0.002310144	1.335240923	up
pos_11542	CDP-DG(a-25:0/PGF2alpha)	1071.824759	2975.865388	2.776447702	1.473240221	2.53745E-05	1.583392718	up
pos_11546	n-methylsphingosine	343.7287056	1373.070296	3.994633772	1.998063243	0.00020606	1.529630726	up
pos_11548	PC(14:0/0:0)	4871.442571	14766.07803	3.031151002	1.599865724	3.01835E-05	1.60163781	up
pos_11550	PE(18:1(9Z)/0:0)	107619.656	260221.5292	2.417973992	1.273798727	2.96077E-07	1.746955439	up
pos_11567	PGP(a-25:0/20:3(6,8,11)-OH(5))	557.9047464	1069.207706	1.916469993	0.93845141	0.001348932	1.378474663	up
pos_11582	isopimaric acid	8238.325737	953.0580422	0.11568589	-3.111715187	0.000308553	1.580858256	down
pos_11584	PE(20:5(6E,8Z,11Z,14Z,17Z)-OH(5)/14:1(9Z))	3297.352143	4825.549822	1.463462079	0.549385363	0.008717906	1.180101288	up
pos_11609	Deamino-alpha-keto-demethylphosphinothricin	292.9906254	870.4276288	2.970837813	1.570869846	0.018408363	1.164524093	up
pos_11619	L-Oleandrosyl-oleandolide	2816.27302	5528.203041	1.962949971	0.973023404	0.000645997	1.436291205	up
pos_1162	5-Ethynyl-2'-deoxyuridine	1719.384156	400.6176004	0.233000635	-2.101594208	0.001824679	1.416103075	down
pos_11637	MG(a-17:0/0:0/0:0)[rac]	678.4130785	2202.16762	3.246057144	1.698688397	0.000579397	1.545264385	up
pos_11639	PE(17:0/0:0)	8621.624327	22047.91291	2.557280632	1.354610489	0.000175932	1.549150652	up
pos_11642	beta1-Tomatidine	410.990784	1180.856098	2.87319362	1.522655217	0.000109484	1.655153636	up
pos_11647	Stearoylcarnitine	45889.02127	23130.76899	0.504058887	-0.988335808	0.011106657	1.193924437	down
pos_11661	Lexacalcitol	24455.38224	38632.33771	1.579706967	0.659656966	0.035502646	1.125035131	up
pos_11663	PI(6 keto-PGF1alpha/20:3(8Z,11Z,14Z))	790.0346686	1410.699241	1.785616882	0.836422572	0.030116285	1.070174623	up
pos_11665	PI(PGF2alpha/22:2(13Z,16Z))	653.0905496	1564.564756	2.395632209	1.260406435	0.000279337	1.484086535	up
pos_11667	gamma-Aminobutyric acid cetyl ester	1674.721306	3113.246695	1.858964046	0.894498867	0.000526017	1.432194987	up
pos_11670	Gentamicin C2b	175990.5388	299903.1899	1.704087003	0.768998995	0.000403201	1.439147406	up
pos_11673	Erythrodiol 3-decanoate	436.0242539	112.0710491	0.257029393	-1.959994747	0.014805759	1.13556037	down
pos_11675	PC(18:0/LTE4)	3816.433315	7030.694296	1.842215942	0.881442182	0.000344988	1.446162805	up
pos_11682	N-Palmitoyl Aspartic acid	1982.018194	4779.057171	2.411207519	1.269755821	0.002559816	1.473576985	up
pos_11684	PI(PGJ2/18:0)	1128.079644	2674.639688	2.37096707	1.245475626	0.00049311	1.456428722	up
pos_1169	5-Methylfuran-2-carboxylic acid	1459.483812	2325.169587	1.593145171	0.671877734	0.002991585	1.275610162	up
pos_11691	Diethylamino nonanoate	139.714302	264.7938428	1.895252233	0.922389865	0.003109457	1.256147948	up
pos_11694	4-Hydroxy-6-methyl-3-(1-oxobutyl)-2H-pyran-2-one	1274.599875	241.4467556	0.189429452	-2.400267441	0.002913079	1.368763082	down
pos_11696	11beta,17,21-Trihydroxy-2alpha-methylpregn-4-ene-3,20-dione 21-acetate	24347.57759	4333.29893	0.177976594	-2.490240573	0.004202436	1.326349441	down
pos_11713	PC(O-18:2(9Z,12Z)/2:0)	12196.83691	19070.85758	1.56359044	0.644862669	0.01106227	1.132388021	up
pos_11720	DG(20:4(6E,8Z,11Z,14Z)+=O(5)/17:0/0:0)	618.1490082	1995.103896	3.227545252	1.690437323	0.047135304	1.066220719	up
pos_11730	Tomentosic acid	250.9396848	629.1869746	2.507323523	1.326148161	0.009249529	1.257602236	up
pos_11744	Fagomine	58.62017182	127.3125618	2.17182171	1.118905674	0.010305668	1.206565269	up
pos_11757	Palmitoyl Serinol	2274.750571	12076.2943	5.308843288	2.408397555	0.000474744	1.521352445	up
pos_11767	LysoPI(16:0/0:0)	10703.02948	35861.4439	3.350588166	1.74441437	0.000519793	1.599122645	up
pos_11775	SM(d19:0/PGF1alpha)	1422.197405	3353.887649	2.358243404	1.237712633	8.90906E-06	1.751765772	up
pos_11777	Deferoxamine	352.367632	1628.325707	4.621098986	2.208235993	2.46688E-06	1.692832967	up
pos_11822	simvastatin hydroxy acid	1549.938543	2204.256547	1.422157386	0.508081133	0.029809656	1.00931047	up
pos_11827	Peiminine	18527.34319	37036.01417	1.998992181	0.999272829	0.000559382	1.442618539	up
pos_11829	cis-Jasmone	672.7105095	1355.330839	2.014731181	1.010587357	0.000214798	1.518989164	up
pos_11830	2,2'-Azobis(amidinopropane)	2190.924082	7293.615332	3.329013265	1.735094619	7.39403E-06	1.776827652	up
pos_11831	Furanodiene	295.668878	608.9349057	2.059516408	1.04230562	6.40705E-06	1.674983911	up
pos_11833	N-Acetyl-leucyl-leucine	983.3527068	1735.302539	1.764679679	0.819406332	7.32674E-05	1.585408055	up
pos_11834	9(R)-HODE	46405.65508	73623.79464	1.586526352	0.665871484	0.001666469	1.358356841	up
pos_11838	3beta-3-Hydroxy-11-oxolanosta-8,24-dien-26-al	62054.67296	248250.0598	4.00050549	2.000182305	1.24509E-05	1.770173654	up
pos_1184	3-Hydroxyhippuric acid sulfate	3623.696397	6594.43407	1.819808656	0.863786766	0.006407132	1.233384607	up
pos_11840	Coprocholic acid	20.28857954	3711.563898	182.9385784	7.515215535	0.014657032	1.289564042	up
pos_11841	20,26-Dihydroxyecdysone	304.3819333	1121.672492	3.685082357	1.881696862	0.000402986	1.582548263	up
pos_11842	PC(22:1(13Z)/LTE4)	126.0535668	656.2266015	5.205934415	2.380157137	0.000546988	1.652240237	up
pos_11846	N,N-Dimethylformamide dimethyl acetal	650.767496	1207.034131	1.854785524	0.891252372	0.000124904	1.538830963	up
pos_11847	3-Methyl-1-phenyl-3-pentanol	135.9013668	284.9557712	2.096783704	1.068178046	4.38395E-05	1.602958777	up
pos_11848	6,10-Dimethyl-5(E),9-undecadien-2-one	96.14915091	519.2630694	5.400599636	2.4331196	8.0986E-05	1.720282773	up
pos_11849	N-Acetylaminooctanoic acid	2177.89754	4816.457229	2.211516906	1.145036271	8.02583E-07	1.740241772	up
pos_11863	Fucoxanthin	1728.006796	2472.427977	1.4307976	0.516819603	0.019164936	1.086845457	up
pos_11865	Cerebroside B	1013.187588	4281.632016	4.225902556	2.079259501	8.21164E-05	1.732388876	up
pos_11869	nortestosterone laurate	320.1631517	3522.570205	11.00242232	3.459749281	0.000549112	1.640488594	up
pos_1187	fructose-6-phosphate pyruvate	169.3990305	8.686169718	0.051276384	-4.285561666	0.029070274	1.036446924	down
pos_11871	Polymyxin B2	146.5689775	380.4204208	2.595504364	1.376014914	0.029731541	1.123880252	up
pos_11872	Methyl 4,8-decadienoate	902.116996	1538.360099	1.705277814	0.770006794	0.018374482	1.029843621	up
pos_11880	(25S)-26-Hydroxy-24-methylenecycloartan-3-one	9.640833701	2227.450316	231.0433294	7.852019627	9.81566E-05	1.757247551	up
pos_11887	PI(5-iso PGF2VI/22:3(10Z,13Z,16Z))	371.8874409	889.8763252	2.392864688	1.258738817	0.002742414	1.392600947	up
pos_11903	2-Propenyl octanoate	341.6918081	1065.850958	3.119334246	1.64123815	1.42235E-06	1.718450488	up
pos_11904	cis-3-Hexenyl hexanoate	680.7074358	1501.506498	2.205802991	1.141303944	0.000269847	1.503662754	up
pos_11905	Dihydroactinidiolide	150.944371	277.298163	1.837088466	0.877421102	0.006148944	1.227369955	up
pos_11906	Neocnidilide	938.7528299	1563.704941	1.665725941	0.736151056	0.000109721	1.53094938	up
pos_11908	trans-Dehydroandrosterone	848.8878905	1933.122799	2.277241578	1.187287346	9.36497E-07	1.744433107	up
pos_11936	2-Methyl-1,3-cyclohexadiene	928.2315845	1926.170487	2.075096904	1.05317871	4.01554E-06	1.711450037	up
pos_11942	Curdione	547.5352122	1270.117081	2.319699359	1.21393784	8.92818E-07	1.76543508	up
pos_11943	6,10-dimethyl-9-methylene-undec-5E-en-2-one	682.9716744	1443.168816	2.113072723	1.07934242	0.00020248	1.514631851	up
pos_11944	Polyprenol	470.7488073	1040.346325	2.20998186	1.144034528	5.23849E-05	1.617472834	up
pos_11955	PE(18:1(12Z)-2OH(9,10)/22:2(13Z,16Z))	1093.546115	2439.322527	2.230653553	1.157466463	0.042681701	1.074644139	up
pos_11960	2-Methyl-6-methylene-2E,7-octadien-1-ol	9.763929719	39.91419862	4.087923589	2.03136823	1.6883E-05	1.72077913	up
pos_11961	2,6,10,10-Tetramethyl-1-oxaspiro[4.5]decan-6-ol	1015.700805	1766.566878	1.73925911	0.798472877	0.00045243	1.47313766	up
pos_11972	SM(d18:2(4E,14Z)/23:1(9Z))	1835.915139	3626.847648	1.975498524	0.982216768	0.023273307	1.034434439	up
pos_11974	4a-Carboxy-4b-methyl-5a-cholesta-8,24-dien-3b-ol	22.59087755	988.7726181	43.76866796	5.451826573	0.03715214	1.128041201	up
pos_11984	PC(DiMe(13,5)/LTE4)	1195.380047	2375.192901	1.986977202	0.990575319	0.001878275	1.329778942	up
pos_11994	Ginsenoside Rc	1441.065161	4717.469103	3.273598746	1.710877497	1.41393E-05	1.670482644	up
pos_12018	Erucoylacetone	1403.65845	3568.86999	2.542548716	1.346275417	0.001364594	1.482867127	up
pos_12019	PG(i-20:0/PGJ2)	14215.31613	25960.38519	1.826226372	0.868865607	0.000369883	1.565572512	up
pos_12032	PS(22:2(13Z,16Z)/22:5(4Z,7Z,10Z,13Z,16Z))	9762.975074	15981.70165	1.636970445	0.711028275	2.22347E-05	1.629997178	up
pos_12039	PE(20:1(11Z)/PGF1alpha)	7054.410774	9414.124	1.334501818	0.41630127	0.021070921	1.115251102	up
pos_12042	N-Oleoyl GABA	1346.476923	514.2966487	0.381957269	-1.388516846	0.006248531	1.195643438	down
pos_12057	(S)-gamma-Calacorene	1051.759233	1724.950369	1.640062017	0.713750369	0.00209345	1.396343822	up
pos_12059	9(S)-HODE	7465.322323	16646.47381	2.22983993	1.156940149	0.003863175	1.383887039	up
pos_1207	6-Thioxanthine 5'-monophosphate	180.3103206	607.3920035	3.368592555	1.752145939	0.019071772	1.114015097	up
pos_12077	Homocastasterone	8375.753606	17832.06538	2.129010262	1.090182904	0.021446474	1.193960843	up
pos_12094	2-Ethylidenehexanal	143.7489629	47.73593416	0.33207846	-1.59040395	0.014933959	1.125311766	down
pos_12095	δ-heptenoic acid	857.9302599	494.1661897	0.575998088	-0.795864071	0.033427888	1.00142695	down
pos_12096	4-hydroxy-2-octenal	1060.241836	466.3804355	0.439881185	-1.184814199	0.017203115	1.101961757	down
pos_12098	Thujyl alcohol	1580.5339	843.0225757	0.533378357	-0.906768808	0.023490402	1.066373947	down
pos_12101	5-Ethyl-3-methyl-2E,4E,6E-nonatriene	1033.511767	398.5250579	0.385602826	-1.374812471	0.014624709	1.134782055	down
pos_12102	2-Hexylidenecyclopentanone	6923.986986	2888.499758	0.417172904	-1.261282639	0.013965339	1.142761479	down
pos_12104	4-Octyl-2H-triazole	6141.041268	2370.273808	0.385972623	-1.373429573	0.012033595	1.163992203	down
pos_12106	Hexadecanal	213.4667458	56.26175305	0.263562143	-1.923784931	0.015375265	1.12174564	down
pos_12107	5,7-Diethyl-9-methyl-3E,5E,7E,9E-tridecatetraene	49149.49766	19244.1811	0.3915438	-1.35275439	0.015863635	1.125158354	down
pos_12112	9(S)-HODE-d4	430908.2083	128771.5207	0.298837475	-1.74256702	0.019142201	1.098939789	down
pos_12117	Cer(d16:1/20:5(5Z,8Z,11Z,14Z,16E)-OH(18R))	5417.249017	23185.15867	4.279876853	2.097569286	0.047900124	1.012190278	up
pos_12122	Fungichromin	8062.994755	10957.92163	1.359038666	0.442586503	0.022849903	1.05568353	up
pos_12132	4-Methyl-2-pentenal	245.5915937	161.4117682	0.657236536	-0.605515413	0.012056388	1.141156725	down
pos_12137	(E)-3-Octen-1-ol	54.62541741	10.08694752	0.184656667	-2.437082742	0.029142863	1.030952006	down
pos_12139	2,6-dimethyl-2-octene	201.0870359	53.82892349	0.267689676	-1.901366595	0.015321561	1.121569081	down
pos_12140	2,4-Dimethyl-5-hepten-1-ol	228.9465984	49.70837196	0.217117757	-2.203450372	0.009315421	1.198058231	down
pos_12144	(Z)-1,5-Tridecadiene	1610.600837	2706.127325	1.680197391	0.748630732	0.033275484	1.10489562	up
pos_12145	α-Dodecene oxide	151.9123266	24.80250378	0.16326854	-2.614681268	0.014292033	1.147933978	down
pos_12157	Dehydrophytosphingosine	1351.656516	572.1300095	0.423280621	-1.240313655	0.007182276	1.258467622	down
pos_12160	Hexadecadienylcarnitine	178.4031768	25.44421003	0.142621956	-2.809732	0.01035231	1.222037584	down
pos_12161	2-Chlorooctadecanoic acid	282.1235434	36.77003114	0.130333083	-2.939724762	0.001183509	1.469792488	down
pos_1217	L-Tyrosine	15615.77347	5246.079711	0.335947478	-1.573692396	1.85392E-08	1.811168577	down
pos_12172	Ethen-1,1-diyl	66.44810778	19.30893001	0.290586604	-1.782959896	0.010533001	1.17147964	down
pos_12182	Cyclopentanol	124.4763956	40.44651149	0.324933184	-1.62178501	0.01371034	1.147370107	down
pos_12188	3-Methyl-2-butenal	154.3630112	55.57237392	0.360010948	-1.473887317	0.016148666	1.125872488	down
pos_12197	CDP-DG(PGF2alpha/i-19:0)	596.3964855	251.7582467	0.422132345	-1.244232719	0.032515769	1.019917776	down
pos_1221	Phenol	22129.18205	5915.603482	0.26732138	-1.903352868	2.95299E-09	1.834124152	down
pos_12212	Shyobunyl acetate	1142.878859	2095.703024	1.833705303	0.8747618	0.001147959	1.447293823	up
pos_12229	Val Val Leu Leu	9937.993752	14658.77924	1.475023994	0.560738423	0.015678195	1.12435561	up
pos_12237	LysoPG(18:2(9Z,12Z)/0:0)	5412.345938	15764.07329	2.912613767	1.542314403	3.00633E-05	1.614803219	up
pos_12239	PE(PGF1alpha/18:2(9Z,12Z))	6991.430147	11716.95222	1.675902065	0.744937844	7.11325E-05	1.59609883	up
pos_12241	Isokobusone	130.3259316	249.3960751	1.913633549	0.936314587	0.00655611	1.300148765	up
pos_12242	Malvalic acid	559.509975	1075.190269	1.921664165	0.942356229	0.003524986	1.358468953	up
pos_12243	Linoleoyl Ethanolamide	103218.9621	197181.9635	1.910326935	0.933819564	0.010855413	1.248248091	up
pos_12249	MG(0:0/20:5(5Z,8Z,11Z,14Z,17Z)/0:0)	14820.14061	20149.97234	1.359634356	0.443218722	0.01879919	1.092476461	up
pos_1225	(E)-2-Penten-1-ol	327.3715545	84.14061751	0.257018719	-1.960054659	2.02346E-05	1.631132002	down
pos_12266	Propargite	116.6142133	237.4047759	2.035813381	1.025605318	0.017698781	1.1793701	up
pos_12282	Colistin A	484.8369192	979.6863828	2.020651365	1.014820427	0.005032631	1.409948557	up
pos_12288	MG(18:3(6Z,9Z,12Z)/0:0/0:0)	22841.52894	53156.85956	2.327202338	1.218596651	0.000772295	1.532225194	up
pos_12293	Naphthoquine	670.9354056	2248.589004	3.351423975	1.744774207	1.48558E-05	1.708279305	up
pos_12322	CC(=O)Nccccccn1C=CC(=O)C(O)=C1C	4112.190688	7485.694593	1.820366603	0.864229023	2.03822E-05	1.624123975	up
pos_12345	PE(20:5(5Z,8Z,10E,14Z,17Z)-OH(12)/14:1(9Z))	2871.853213	5579.753712	1.942910482	0.958219432	1.22232E-05	1.67416334	up
pos_12354	N-(2-Pyrimidinyl)formamide	102.6582645	183.9716603	1.792078418	0.841633769	0.014193807	1.223245108	up
pos_12363	Persenone B	1806.704456	4141.073483	2.292059151	1.196644276	0.049614908	1.050663286	up
pos_12380	Rhodovibrin	12146.55188	34047.91766	2.803093257	1.487019743	0.0006852	1.549633873	up
pos_12392	Stearamide	1729.614145	4216.290304	2.437705725	1.285523977	8.3723E-06	1.659556687	up
pos_12396	Dihydroceramide C2	17627.14009	114544.6719	6.498199441	2.700040023	3.64764E-06	1.707039221	up
pos_12407	Momordicilin	1846.831929	10469.69524	5.669002726	2.503094963	0.013378464	1.257583446	up
pos_1241	trans-1,2-Dihydrobenzene-1,2-diol	684.458614	25.05477143	0.036605239	-4.771806029	0.032754668	1.009256476	down
pos_12414	Ricinoleic acid	217660.2714	75929.22151	0.348842814	-1.519350981	0.02896135	1.019817895	down
pos_12433	SM(d16:1/24:1(15Z))	60.54167636	1902.728702	31.42841125	4.973997439	2.64409E-05	1.815649968	up
pos_12446	alpha-Irone	6847.868128	9552.695828	1.394988287	0.480253008	0.020202911	1.028389855	up
pos_12447	Stearidonic acid	686.477048	984.3048785	1.433849655	0.51989376	0.015485428	1.05709299	up
pos_12462	Medicagenic acid 28-O-[b-D-xylosyl-(1->4)-a-L-rhamnosyl-(1->2)-a-L-arabinosyl] ester	360.7348481	79.64926425	0.220797255	-2.179205858	0.003156262	1.332233663	down
pos_12469	2-[(Tetrahydrofurfuryl)oxy]ethanol	363.5800339	609.5024569	1.676391441	0.745359061	0.004329291	1.220536665	up
pos_12473	2-Methoxynaphthalene	1728.336413	2581.220486	1.493471102	0.578669322	0.013358331	1.084751787	up
pos_12474	N-Methylnicotinium	8977.388134	13524.0419	1.506456187	0.591158715	0.010513902	1.115604325	up
pos_12476	2-Hydroxyacorenone	2305.016787	3488.89158	1.513607883	0.597991508	0.011053565	1.10899082	up
pos_12478	Avocadienofuran	4289.297986	6634.152369	1.546675561	0.629170601	0.009699898	1.126111917	up
pos_12480	Germacrenone	10812.56916	15940.76473	1.474280949	0.560011481	0.009560826	1.127852461	up
pos_12482	5α-Androst-16-en-3α-ol	5086.140794	7508.182562	1.476204232	0.561892331	0.005554376	1.20083764	up
pos_12484	arachidonoylethanolamine	10351.94832	19066.32028	1.84180984	0.881124116	7.0741E-05	1.551632816	up
pos_12485	STIGMASTA-4,22-DIEN-3-ONE	8253.994668	11789.46867	1.428334903	0.514334289	0.016162545	1.055757833	up
pos_12492	Longispinogenin	735124.1077	1235048.635	1.680054594	0.748508115	0.002444779	1.282637443	up
pos_1250	DL-Leucine	10914.10611	2427.08691	0.222380732	-2.1688963	3.77748E-07	1.810979638	down
pos_12508	Trehalose-6,6'-dibehenate	5879.375641	9352.895753	1.590797446	0.669750151	0.007398348	1.178403791	up
pos_12509	CDP-DG(18:1(11Z)/22:3(10Z,13Z,16Z))	4405.537238	8086.397776	1.835507757	0.876179212	0.004849884	1.333283247	up
pos_12516	Epoxyganoderiol A	18860.4088	37847.62018	2.006723214	1.004841641	8.23757E-05	1.557949289	up
pos_12520	4,4-Dimethyl-14a-formyl-5a-cholesta-8,24-dien-3b-ol	29.42868439	380.5317725	12.93064167	3.692721964	0.007686322	1.393989247	up
pos_12527	Vipadenant	2113.648287	4260.141649	2.015539517	1.01116607	0.011721178	1.293058649	up
pos_12537	N-Palmitoyl Valine	233.8255499	497.9600061	2.129621875	1.090597296	0.007724364	1.188782716	up
pos_12539	Elatoside G	4238.751834	10243.58001	2.416650092	1.273008599	0.02253423	1.196228548	up
pos_12557	PG(22:6(5Z,7Z,10Z,13Z,16Z,19Z)-OH(4)/a-25:0)	4510.274542	7773.217885	1.723446724	0.785296702	0.002158841	1.360696148	up
pos_12558	Deforolimus	1091.240957	2145.193679	1.965829514	0.975138209	0.003943821	1.32137566	up
pos_12565	PC(P-15:0/0:0)	141105.0047	246618.6841	1.747767095	0.805512946	0.030460548	1.07178794	up
pos_12575	PC(22:2(13Z,16Z)/PGF1alpha)	2976.248049	7018.309607	2.358106412	1.237628823	0.042055821	1.017528829	up
pos_12600	DG(22:5(7Z,10Z,13Z,16Z,19Z)/16:0/0:0)	2376.592786	4091.193153	1.721453156	0.783626923	0.019040555	1.150258414	up
pos_12628	Vinaginsenoside R11	5745.372046	13183.55835	2.294639625	1.198267595	0.014646361	1.291820952	up
pos_12629	PC(20:2(11Z,14Z)/LTE4)	3814.741866	7055.485609	1.849531595	0.887159946	0.005032698	1.358085313	up
pos_12632	Stigmastanol	6130.833483	23017.27272	3.754346416	1.908561775	3.5722E-05	1.74452467	up
pos_12634	(8Z,11Z)-Icosa-8,11-dienoylcarnitine	52.99140324	325.4547434	6.141651731	2.618626705	0.00054782	1.536632287	up
pos_12640	(8R,9R,10S,13R,14S)-1,2,3,4,5,6,7,8,9,10,11,12,14,15,16,17-Hexadecahydrocyclopenta[a]phenanthrene-13-carbaldehyde	2126.741941	3544.104662	1.666447909	0.736776222	0.038039494	1.103056507	up
pos_12642	13(S)-HODE methyl ester	12901.41301	21870.14482	1.695174381	0.76143369	0.023035368	1.181734079	up
pos_12647	PS(22:0/22:1(13Z))	357.8984933	1316.805338	3.679270415	1.879419714	6.84798E-05	1.670652712	up
pos_12659	5,6α epoxy-cholesterol	1392.440709	3208.973712	2.304567578	1.204496073	4.0345E-06	1.738836132	up
pos_12666	Bafilomycin A1(Baf-A1)	14872.17357	10913.54298	0.733822997	-0.446495977	0.025449051	1.018406121	down
pos_12669	CDP-DG(a-25:0/20:3(8Z,11Z,14Z)-2OH(5,6))	904.6835449	1689.315475	1.86729988	0.900953637	2.31072E-05	1.604481929	up
pos_12678	Chenodeoxycholic acid 3-sulfate	129.1939639	752.442996	5.824134297	2.542043622	0.044985588	1.040238498	up
pos_1269	Osmanthuside A	1964.382862	305.8859543	0.155716057	-2.683010373	0.019325418	1.094629358	down
pos_1270	Disialyllactose	1424.531947	75.43962737	0.052957484	-4.239021616	0.000141813	1.632434559	down
pos_12715	Ecdysone	658.9878683	1274.178084	1.933537998	0.951243117	0.003322427	1.406353967	up
pos_12729	PE(24:1(15Z)/18:1(12Z)-2OH(9,10))	1483.401521	5502.461747	3.709354258	1.891168057	0.031425121	1.181770211	up
pos_1273	6-Hydroxynicotinic acid	220.6177337	665.0241878	3.014373218	1.591858052	0.000103429	1.601328804	up
pos_12732	PC(22:1(13Z)/TXB2)	2668.360828	5055.231015	1.89450803	0.921823254	0.018588011	1.187327598	up
pos_12736	Zilascorb	42.42252284	727.5530206	17.1501592	4.100150064	0.001486512	1.543726314	up
pos_12744	norerythromycin	2463.391074	4561.031342	1.85152548	0.888714404	1.89022E-05	1.615585491	up
pos_12751	Solketal	150.622584	245.7524812	1.631577913	0.706267882	0.002126647	1.38895782	up
pos_12755	Polymyxin B Sulfate	492.1789666	711.1331645	1.444867036	0.530936734	0.009042284	1.199123561	up
pos_12756	Deoxycholyl-L-dopa	1849.249211	2661.909272	1.439454053	0.525521739	0.00551736	1.240030953	up
pos_12757	N-Decane	839.2584118	1409.603251	1.679581915	0.748102159	0.006333157	1.268187348	up
pos_12759	N(omega)-Hydroxyarginine	796.8003144	1524.82347	1.913683319	0.936352109	0.000899573	1.522828025	up
pos_1276	2'-C-Methylcytidine	1215.028801	2484.47406	2.044786147	1.031949967	0.000548666	1.488543669	up
pos_12788	2,6-Nonadien-1-ol	452.2309917	1111.434819	2.457670613	1.297291573	9.45226E-06	1.738423884	up
pos_12789	(1R,2S,3S,4R)-p-Menthane-2,3-diol	647.6490748	956.6301643	1.477081033	0.562748975	0.000387491	1.489366679	up
pos_12790	Undecanoic acid	325.3237908	516.6552162	1.58812614	0.667325506	0.003686849	1.312565569	up
pos_12791	1,3-Diisopropylbenzene	1321.606905	2688.910603	2.034576691	1.024728662	4.9544E-06	1.717941134	up
pos_12794	2',3'-Dideoxyguanosine	284.0962432	41.3667805	0.145608333	-2.779835169	0.009996878	1.230964472	down
pos_12798	MG(18:2(9Z,12Z)/0:0/0:0)	224317.6914	429426.9091	1.914369333	0.936869191	0.006982808	1.301212847	up
pos_12808	DG(19:0/LTE4/0:0)	2929.816165	9835.574536	3.357062007	1.747199185	0.000751103	1.609364806	up
pos_12809	Azaspiracid	16908.29848	21259.73297	1.25735496	0.330391991	0.025693826	1.041057758	up
pos_12810	Hebevinoside V	9202.76576	12352.57422	1.34226759	0.424672312	0.033642284	1.027558907	up
pos_12816	(3xi,5Z)-1,5-Octadien-3-ol	982.6006679	2007.103223	2.042643862	1.03043769	4.15171E-06	1.733089198	up
pos_12818	DG(18:1(12Z)-2OH(9,10)/10:0/0:0)	180.6472076	866.9960511	4.79938806	2.262850469	1.76331E-06	1.819653612	up
pos_1282	N-OCTANOYL-L-HOMOSERINE LACTONE	30.38904792	132.1568843	4.348832666	2.120628198	0.001920538	1.396882298	up
pos_12821	(-)-Nopol	4012.478391	11503.33402	2.866889961	1.519486531	1.40953E-06	1.804197138	up
pos_12822	5,7alpha-Dihydro-1,4,4,7a-tetramethyl-4H-indene	2601.020463	4982.558058	1.915616632	0.937808866	1.13321E-05	1.701846335	up
pos_12830	2,4-heptadienal	221.8738705	1049.695882	4.731047778	2.24215973	7.10565E-07	1.82001025	up
pos_12835	exo-5,6-Dimethylbicyclo[2.2.1]hept-5-en-2-ol	6703.282958	17080.03861	2.548010984	1.349371497	8.03398E-07	1.789090506	up
pos_12836	Perillyl aldehyde	561.636678	1262.186325	2.247335999	1.168215838	5.09907E-06	1.747532574	up
pos_12837	alpha-Terpineol formate	1168.101293	2928.791748	2.507309738	1.326140229	3.80178E-06	1.776373968	up
pos_12838	2,4,5,7alpha-Tetrahydro-1,4,4,7a-tetramethyl-1H-inden-2-ol	3258.217404	10351.59349	3.177072676	1.667698092	1.14792E-06	1.805234509	up
pos_12839	4,7-Megastigmadien-9-ol	5021.608108	16643.47766	3.314372069	1.728735568	1.47349E-06	1.810405387	up
pos_12840	Patchoula-2,4-diene	3096.200663	9844.388872	3.179506093	1.668802674	1.6278E-06	1.806628548	up
pos_12841	Germacrene D	17733.6276	64125.28319	3.616027394	1.854405607	3.00634E-07	1.817431343	up
pos_12842	9Z,11E,13-Tetradecatrienal	1681.319517	6802.584436	4.045979583	2.01648904	1.39109E-07	1.837095734	up
pos_12843	3-Hydroxydodecanoic acid	3050.581959	7998.669524	2.622014301	1.390675554	7.18913E-07	1.789191748	up
pos_12844	Germacrone	10772.79648	32419.50458	3.009386154	1.58946924	6.3245E-07	1.803967682	up
pos_12845	1-(2,6,6-Trimethyl-2-cyclohexen-1-yl)-1,6-heptadien-3-one	11187.26422	25253.69754	2.25736132	1.174637359	1.64289E-06	1.751702825	up
pos_12846	Retinaldehyde	4812.119398	10329.77009	2.146615501	1.1020638	3.49656E-06	1.731253865	up
pos_12847	Lucidadiol	324032.8011	1456680.139	4.495471244	2.168472356	2.0079E-07	1.83564049	up
pos_12855	PI(PGF1alpha/22:2(13Z,16Z))	2261.744178	4820.901374	2.131497196	1.091867158	7.10862E-05	1.625762188	up
pos_12856	PGP(i-24:0/PGF2alpha)	747.9180667	1922.201007	2.570068959	1.36180707	2.4585E-05	1.637269492	up
pos_12857	Cholesteryl glucoside	443.2397851	1777.205832	4.009581025	2.003451492	7.26526E-06	1.742517786	up
pos_12859	Glycyl-Threonine	493.5790483	2223.209526	4.504262355	2.171290861	2.35996E-07	1.827620158	up
pos_12860	(-)-cis-sabinol	59.05873334	215.4274768	3.64768197	1.866979951	0.000139122	1.664875579	up
pos_12863	4-Acetyl-6-tert-butyl-1,1-dimethylindane	9246.620235	29346.93371	3.173801126	1.66621173	8.25898E-07	1.8213675	up
pos_12864	Retinol / Retinol skeleton	4078.439276	6008.046535	1.47312394	0.558878815	0.001985518	1.373333513	up
pos_12865	5a-Androst-3-en-17-one	2337.505662	10561.79894	4.518405714	2.175813818	1.15609E-07	1.837615335	up
pos_12867	Oryzalide B	410.749792	192.6875612	0.469111768	-1.091996402	0.001766444	1.387005802	down
pos_12868	Isopersin	23117.71595	67284.92993	2.91053537	1.54128455	6.04008E-07	1.780451478	up
pos_1287	N-(1-Deoxy-1-fructosyl)leucine	151857.0905	51951.02055	0.342104675	-1.547490277	0.000365637	1.564465723	down
pos_12871	4,4'-Methylenebis(2,6-di-tert-butylphenol)	7087.605092	18119.30304	2.556477514	1.354157336	0.002570365	1.456168064	up
pos_12882	TG(18:3(6Z,9Z,12Z)/22:6(4Z,7Z,10Z,13Z,16Z,19Z)/20:5(5Z,8Z,11Z,14Z,17Z))	1788.499934	6886.797412	3.850599756	1.945083173	0.000464852	1.610702169	up
pos_12889	MG(0:0/22:4(7Z,10Z,13Z,16Z)/0:0)	11898.22628	26132.0545	2.196298329	1.135074033	0.005369227	1.412272844	up
pos_12912	2-Hydroxy-5-octenoylcarnitine	261.6120279	553.3206057	2.115042684	1.080686779	0.006527622	1.215840809	up
pos_12916	METENEPROST	37103.10638	24359.73844	0.656541751	-0.607041336	0.017454698	1.053776103	down
pos_12920	PC(PGE2/P-18:1(11Z))	8296.415382	5551.23375	0.669112321	-0.579679685	0.002818981	1.297471665	down
pos_12923	Kifunensine	141.8626369	357.7505472	2.521809513	1.334459305	0.012491564	1.153807828	up
pos_12924	N-(1-Deoxy-1-fructosyl)histidine	1121.276635	2536.281524	2.261958774	1.177572636	0.000138095	1.549365963	up
pos_12937	[10]-Paradol	3085.472573	5019.494615	1.626815502	0.702050644	0.008570888	1.22460036	up
pos_12943	DG(8:0/PGD2/0:0)	1187.890411	1859.96506	1.565771592	0.646873774	0.002006128	1.344702003	up
pos_12947	Oleandomycin	3981.886513	7761.09561	1.949100152	0.962808224	3.81047E-05	1.686320868	up
pos_12949	Kallidin	433.7102484	681.0505994	1.570289386	0.651030455	0.025793013	1.116629994	up
pos_12955	Biliverdin-IX-beta	639.428643	39.46128021	0.061713345	-4.018273705	0.010485672	1.148326493	down
pos_12962	CL(8:0/10:0/10:0/19:0)	742.9984209	1739.08861	2.340635674	1.226900393	0.002409495	1.451827202	up
pos_12966	(-)-Menthol	108.2757711	240.665117	2.222705176	1.152316599	0.009203121	1.294125623	up
pos_12967	(R)-p-Mentha-1,8-dien-10-ol	322.9703073	541.2081947	1.675721211	0.744782149	0.005425727	1.280569909	up
pos_12969	Limonene aldehyde	5259.962501	9020.434567	1.71492374	0.778144424	0.000835586	1.463333459	up
pos_1297	Deoxyadenosine	9495.874202	4053.277435	0.42684616	-1.228211896	0.015581576	1.146234733	down
pos_12971	Tricycloekasantal	6277.82827	9637.513362	1.535166772	0.618395391	0.000896139	1.439730271	up
pos_12972	(3Z,6Z,9Z)-dodecatrienol	3992.069587	6947.46328	1.740316177	0.799349435	0.000608123	1.512544103	up
pos_12973	6-(3-Hexenyl)tetrahydro-2H-pyran-2-one	6996.060816	9358.391833	1.337665878	0.419717805	0.003890527	1.29407471	up
pos_12974	2,4,7-tridecatrienal	1982.991106	2983.962942	1.504778782	0.589551411	0.003606613	1.328405824	up
pos_12976	(2E)-2-dodecen-1-ol	979.2892808	1610.648685	1.644711851	0.71783485	0.002902195	1.379897176	up
pos_12977	3,6,9-Hexadecatriene	714.8022338	1229.743612	1.720396991	0.782741513	0.027385053	1.101893785	up
pos_12980	Linoleic acid	14548.05383	25928.98899	1.782299494	0.833739785	0.015360846	1.187035116	up
pos_12986	Tiaprost	413.5784098	889.1117634	2.149802171	1.104203907	0.001383764	1.489091272	up
pos_12995	Isoprene	64.03207518	108.9311771	1.701197045	0.766550254	0.018379139	1.098307236	up
pos_12996	PA(PGE1/14:1(9Z))	12840.16164	17651.71777	1.374727069	0.459145222	0.003650672	1.299138117	up
pos_13002	3-Methylcyclohexanol	433.3774131	778.0909593	1.795411888	0.844314852	0.01093925	1.227295818	up
pos_13009	CL(8:0/8:0/10:0/22:0)	13785.47639	31378.10202	2.276171033	1.186608966	9.79752E-05	1.619273913	up
pos_13010	2E,4Z-Heptadien-1-ol	116.2651268	207.0015416	1.780426748	0.83222308	0.002122067	1.396326119	up
pos_13013	2,5-Octadien-1-ol	185.9678182	366.133629	1.968801014	0.977317306	6.49746E-05	1.650900505	up
pos_13017	Cinoxacin	821.0387407	1767.279537	2.152492264	1.106008052	0.000402006	1.503939802	up
pos_13020	Octadecadienoate	167826.4932	322483.029	1.921526351	0.942252761	0.000106063	1.611073211	up
pos_13026	2-Linoleoyl Glycerol	676203.3763	1170250.766	1.730619525	0.791288584	0.004618178	1.363653954	up
pos_13029	5-N-Acetyl-7-N-(D-alanyl)-legionaminic acid	785.3111722	1074.751643	1.368567876	0.452666989	0.017923979	1.147241672	up
pos_13037	Phorbol myristate	4887.090269	8082.204823	1.653786687	0.725773161	0.001391448	1.458699599	up
pos_13039	Cyclopentadiene	85.50846599	167.4588829	1.958389511	0.969667736	0.001459257	1.466647958	up
pos_1304	2-Nitronaphthalene	35.55624223	625.7904495	17.60001649	4.137504875	0.003919773	1.4860301	up
pos_13042	PA(PGF1alpha/13:0)	42466.68239	65775.42381	1.548871259	0.631217233	0.000227597	1.558236952	up
pos_13044	Cyclopentanecarboxylic acid	105.0627157	180.6183339	1.719147775	0.781693562	0.000279343	1.552794843	up
pos_13047	(ent-2b,4S,9a)-2,4,9-Trihydroxy-10(14)-oplopen-3-one 2-(2-methylbutanoate) 9-(3-methyl-2E-pentenoate)	2986.64121	13932.74548	4.665021507	2.221883732	1.44676E-05	1.818313126	up
pos_13054	Ile Val Phe Ala	5376.731152	9007.296554	1.675236552	0.744364826	0.008281343	1.195728623	up
pos_13062	Precocene I	635.1270183	1072.106915	1.688019694	0.755331736	0.00324554	1.326678141	up
pos_13066	Guanethidine	5541.441618	4376.538907	0.789783455	-0.340470949	0.023619999	1.041161151	down
pos_13079	N-Linoleoyl Tryptophan	14226.72168	19964.18223	1.403287608	0.488810724	0.026389019	1.004588918	up
pos_13084	PA(18:1(11Z)/20:4(6E,8Z,11Z,14Z)-OH(5S))	41517.15535	60600.30046	1.459644813	0.545617349	0.000501514	1.477421581	up
pos_13091	9,13-dihydroxy-11-octadecenoic acid	1679.085755	2506.083067	1.492528336	0.577758321	0.008002557	1.218566194	up
pos_13096	Deoxycholylglutamine	226.7419097	1203.445111	5.307554797	2.408047361	0.00097907	1.609050577	up
pos_13106	Trihexosylceramide (d18:1/20:0)	568.07682	2070.05139	3.643963839	1.865508643	0.002820704	1.486911713	up
pos_13109	3-Ethyl-4-methylphenol	401.1238296	569.0174199	1.418558006	0.504425145	0.001383873	1.356839131	up
pos_13114	8-Epiloganic acid	100.1664109	297.3367468	2.968427682	1.569698966	4.99518E-07	1.733266811	up
pos_13119	2,2'-Diketospirilloxanthin	20181.59177	39384.18436	1.951490488	0.964576431	2.12197E-06	1.687239568	up
pos_13125	Ferulate	436.9790373	670.5923172	1.53460981	0.617871882	0.034726173	1.045947881	up
pos_13126	(2-Ethyl-2,4,4-trimethyl-1,3-oxazolidin-3-yl)oxidanyl	389.9428803	911.1164426	2.336538218	1.224372635	0.004650365	1.417734839	up
pos_13147	2-Mercapto-3-furan-2-ylpropenoic acid	45.75372958	318.7184738	6.965956147	2.800321391	4.31098E-06	1.825589277	up
pos_13149	L-a-Lysophosphatidylserine	105558.2438	57118.81225	0.541111809	-0.886001369	0.00017434	1.520536005	down
pos_13166	Valylhydroxyproline	7233.476159	12775.1482	1.766114648	0.820578999	2.07341E-05	1.623598436	up
pos_13170	5-Hydroxyhexadecanoylcarnitine	24705.68274	14334.14893	0.58019643	-0.785386676	0.013364367	1.146559158	down
pos_13189	(+)-8-Acetoxycarvone	2816.837915	7737.260427	2.746789365	1.457746283	5.97383E-05	1.588004398	up
pos_13197	DG(14:1(9Z)/22:6(4Z,7Z,10Z,13Z,16Z,19Z)/0:0)	15424.11121	35603.75159	2.308317874	1.206841909	0.002323803	1.434343215	up
pos_13199	PS(24:1(15Z)/20:0)	218.0732822	405.3302172	1.858688112	0.894284706	0.031710697	1.079799585	up
pos_13205	Cholylcitrulline	5057.01016	10995.07499	2.174224422	1.120500862	0.001654258	1.455923468	up
pos_1321	3-Methyl-2(3H)-benzothiazolone	10.34636147	79.54504123	7.688214009	2.942648495	0.042499416	1.071380709	up
pos_13211	Docosahexaenoicacid(DHA)	85020.81902	25247.1298	0.296952324	-1.751696771	0.002471922	1.385684948	down
pos_13214	Pibutidine	2470.436586	1027.832051	0.416052797	-1.265161478	0.000244696	1.563994091	down
pos_13216	Ptelatoside B	1812.557756	563.4560447	0.310862395	-1.685651991	9.60519E-05	1.656303941	down
pos_13218	Melleolide L	808.3955538	300.7386181	0.372019139	-1.426551249	0.000181366	1.581902117	down
pos_13221	beta-Alanyl-L-arginine	3250.83843	415.2591151	0.127739082	-2.968728113	0.000459627	1.524643252	down
pos_13222	alpha-Amylcinnamyl acetate	3073.107498	91.02750432	0.02962067	-5.077251896	0.03050423	1.018062984	down
pos_13223	(1R,4Ar,5S,7R)-7-methyl-1-[(2R,3S,4R,5R,6S)-3,4,5-trihydroxy-6-(hydroxymethyl)oxan-2-yl]oxy-1,5,6,7a-tetrahydrocyclopenta[c]pyran-4a,5,7-triol	433.5047459	256.4701835	0.591620244	-0.757256676	0.000688961	1.468019079	down
pos_13224	Ampicilloyl	3508.212643	1936.223449	0.551911656	-0.857490741	0.000114964	1.578205976	down
pos_13236	Withaperuvin E	4.870210292	76.69024257	15.74680311	3.976987059	0.041287097	1.077573366	up
pos_13244	3-(4-Hydroxy-3-methoxyphenyl)propionic acid	3316.186037	978.5454802	0.2950816	-1.760814134	0.007967015	1.205665824	down
pos_13246	Hydrocortisone cypionate	121375.0848	41205.76393	0.339491124	-1.558554241	0.00664978	1.232043676	down
pos_13254	Psilostachyin	374.4255026	16.37175822	0.043725008	-4.515397531	0.00449685	1.318169737	down
pos_13258	PC(22:2(13Z,16Z)/LTE4)	1719.170171	2688.955114	1.56410061	0.645333317	0.019206355	1.14386858	up
pos_13273	CL(8:0/12:0/12:0/13:0)	2736.084057	7379.794967	2.697210617	1.431468181	0.000831503	1.532059369	up
pos_13281	Serylalanine	501.6951227	912.6874	1.819207241	0.863309902	0.000367816	1.490375746	up
pos_13283	all-trans-13,14-dihydroretinol	2722.643118	1561.413529	0.57349181	-0.802155212	0.011333773	1.123615567	down
pos_13287	2,4-Decadienamide,5-(4-methoxyphenyl)-N-[(1R)-1-methyl-4-(3-pyridinyl)butyl]-, (2E,4E)-	29487.28967	15612.8918	0.5294787	-0.917355447	0.003626895	1.303670804	down
pos_13288	Soyasapogenol C	13576.97385	30107.32975	2.217528742	1.148952804	0.001127631	1.506273063	up
pos_13291	(3S,3'R,4xi)-beta,beta-Carotene-3,3',4-triol	161417.2215	575248.1174	3.563734476	1.83338985	4.58915E-06	1.799098322	up
pos_13311	Alisporivir	3980.215046	17640.20629	4.431973168	2.147949147	0.000359147	1.661203475	up
pos_13315	3,5-Dihydroxy-6-methyl-2,3-dihydro-4H-pyran-4-one	2158.896179	9674.858834	4.481391429	2.163946745	4.69128E-07	1.826037209	up
pos_13317	Inecalcitol	105479.7632	335380.082	3.179568023	1.668830774	8.93501E-07	1.801969487	up
pos_13341	Basilol	9113.328037	11816.77299	1.296647387	0.374786204	0.018178184	1.098941062	up
pos_13346	1-a,24R,25-Trihydroxyvitamin D2	10371.33742	15665.05694	1.510418214	0.594948067	0.016730204	1.084036522	up
pos_13349	DG(10:0/20:4(6E,8Z,11Z,13E)-2OH(5S,15S)/0:0)	3133.632712	4556.507198	1.454065494	0.540092253	0.005752733	1.241758182	up
pos_13354	(6E,8R,10Z)-8-hydroxy-3-oxohexadecadienoic acid	424.4406115	29.97056581	0.070611918	-3.823944477	0.000617289	1.518602284	down
pos_13358	DG(8:0/20:5(7Z,9Z,11E,13E,17Z)-3OH(5,6,15)/0:0)	2835.804817	5802.631892	2.046202847	1.032949172	0.002073886	1.446187666	up
pos_13369	12-Keto-tetrahydro-leukotriene B4	6936.547516	2864.026512	0.412889338	-1.276172931	0.000401892	1.56446966	down
pos_13372	Gly His Ala Ala	1840.699293	85.76599782	0.046594247	-4.423704348	0.000139713	1.651443366	down
pos_13373	cis-3-Hexenyl b-primeveroside	1911.319672	942.4905037	0.493109822	-1.020019105	0.000992947	1.382449992	down
pos_13375	Thr His Gly Gly	2740.353858	1607.371681	0.586556249	-0.769658629	0.0009758	1.454365692	down
pos_13376	Ser Gly Ser His	2064.669684	867.8372206	0.420327391	-1.250414622	6.05254E-05	1.653925735	down
pos_13417	2-Arachidonoylglycerol	749.8510648	153.2739907	0.204405912	-2.290491172	0.00112762	1.396209426	down
pos_13421	beta-Citraurinene	25741.53898	11079.92304	0.430429705	-1.216150448	0.013866303	1.181796788	down
pos_13437	Carboprost Tromethamine	8223.456645	13704.77769	1.666547084	0.736862077	0.006691211	1.254956134	up
pos_1346	Peperinic acid	17743.05979	11451.7259	0.645420014	-0.631689779	0.023475396	1.063427281	down
pos_1374	Methylenecyclohexane	126.73006	596.6061207	4.707692245	2.235020011	0.020944401	1.206165168	up
pos_1381	Hydroxygaleon	5487.592604	3605.403358	0.657010026	-0.606012709	0.030861483	1.004930163	down
pos_1386	Valylproline	277.8490541	53.83103337	0.193742007	-2.367791303	0.005462956	1.306793478	down
pos_1407	Indoleacetaldehyde	5667.235097	3696.678464	0.652289591	-0.616415488	0.005249477	1.205779791	down
pos_1423	Cadaverine	215.9078476	28.85082497	0.133625643	-2.903731204	0.009162717	1.224022326	down
pos_1440	N-Jasmonoylisoleucine	1952.22737	1192.806239	0.610997601	-0.71076138	0.020564224	1.07898999	down
pos_1445	N-Jasmonoyltyrosine	85133.30249	12106.02658	0.142200834	-2.813998173	0.001713586	1.417160223	down
pos_1453	UDP-2,3-bis(3-hydroxytetradecanoyl)glucosamine	4646.933835	225.3702037	0.04849869	-4.36591041	0.001968609	1.418377146	down
pos_1457	Heliannuol A	15564.00928	7276.523433	0.46752243	-1.096892514	0.006531995	1.233544483	down
pos_1460	(S)-3-Hydroxyisobutyrate	30.09976368	10.96791902	0.364385552	-1.456462336	0.027008406	1.03483828	down
pos_1470	Isovalerylglutamic acid	2138.292095	3388.953384	1.584887954	0.66438085	0.024448415	1.022054205	up
pos_1483	Cyclohexanemethylamine	12.56160436	91.07030873	7.24989469	2.857960039	0.037972507	1.098505545	up
pos_1494	Histidylthreonine	7055.365908	4322.452189	0.612647486	-0.7068709	0.000597953	1.419175351	down
pos_1532	Gly Ser Phe	31263.81798	5556.372875	0.177725346	-2.49227865	0.000282498	1.588703331	down
pos_1534	Styrene	917.9984396	271.6671365	0.295934203	-1.756651648	4.02434E-07	1.79696564	down
pos_1535	Benzaldehyde	1018.309608	409.8106229	0.402442066	-1.31314698	3.58154E-06	1.716428089	down
pos_1537	Indole	13444.9684	2782.851982	0.206980924	-2.272430285	1.6145E-06	1.786237811	down
pos_1543	trans-Cinnamic acid	63787.83815	21575.11671	0.338232449	-1.563913021	1.04952E-06	1.761801373	down
pos_1546	3-Hydroxycinnamoylglycine sulfate	461.0593868	19.73949333	0.042813342	-4.545795724	6.16297E-05	1.685821777	down
pos_1554	xi-4-Hydroxy-4-methyl-2-cyclohexen-1-one	5026.156479	1207.383353	0.240220009	-2.057571772	1.39893E-06	1.779077563	down
pos_1555	Oxepin	3831.880766	797.9799602	0.208247597	-2.263628249	4.47756E-07	1.808664717	down
pos_1581	3-Hydroxynonyl acetate	1284.192773	34.38036632	0.026771967	-5.223133058	0.005075541	1.29840541	down
pos_1598	PE(TXB2/20:5(5Z,8Z,11Z,14Z,17Z))	4529.660161	1.76751E-08	3.90208E-12	-37.8988923	0.013889275	1.151972675	down
pos_1599	Nitrosomethylnitroguanidine	59.80584132	260.8997019	4.362445142	2.12513699	0.003539022	1.329952337	up
pos_1601	Alanyl-Isoleucine	5120.986233	1400.627571	0.273507388	-1.870348289	2.46417E-05	1.629793347	down
pos_1605	gibberellin A51-catabolite	8970.177072	5590.471385	0.623228654	-0.682166529	0.00141568	1.350536152	down
pos_1606	5-Amino-1-[(2R,3R,4S,5R)-5-[(benzylamino)methyl]-3,4-dihydroxyoxolan-2-yl]imidazole-4-carboxamide	40192.18247	26007.36229	0.647075145	-0.627994833	0.001899397	1.336227416	down
pos_162	2-Furancarboxaldehyde	1138.662536	3406.425419	2.991602263	1.58091838	0.023280487	1.122338555	up
pos_1661	Deserpidine	84.11390655	37.4323965	0.445020307	-1.168056925	0.010839438	1.185475313	down
pos_1675	2',4'-Dimethylacetophenone	1817.738718	566.7553165	0.311791409	-1.681346917	0.002675267	1.364042618	down
pos_1680	3,5-Dihydroxy-6,7-megastigmadien-9-one	5414.384202	1920.132803	0.354635492	-1.495591168	0.00289393	1.35963955	down
pos_1691	N-Oleoyl Glutamic acid	12620.48091	5783.311516	0.458248109	-1.125799166	0.033932413	1.047147208	down
pos_1695	24-epi-25-hydroxyvitamin D2 / 24-epi-25-hydroxyergocalciferol	25886.10736	13388.41359	0.517204592	-0.951193012	0.000291064	1.513205509	down
pos_1728	Hexadecanoic acid	26060.71675	34296.73754	1.316032014	0.396194584	0.021717899	1.07852273	up
pos_1730	(2R,3R,4R,5S)-2-(Hydroxymethyl)-1-nonylpiperidine-3,4,5-triol	55071.99918	72128.68262	1.309716075	0.389254093	0.028484387	1.050305695	up
pos_1754	13-Azaprostanoic acid	143.2079199	1040.837273	7.268014746	2.861561347	7.48298E-05	1.708558631	up
pos_1778	3-ethyl, 4,4-dimethyl-2-Pentene	1365.293168	1880.711943	1.377515091	0.462068124	0.010085217	1.16187663	up
pos_1780	2-Nonenal	16161.0135	10909.96767	0.675079423	-0.56687085	0.008401013	1.200048126	down
pos_1792	Glycidyl oleate	110307.961	214748.0755	1.946804869	0.961108288	0.002599987	1.373792261	up
pos_1797	(6E)-8-Hydroxygeraniol	13317.26147	20770.96405	1.559702353	0.641270738	0.00377419	1.297434262	up
pos_1816	N-[(2S,3S,4R)-3,4-Dihydroxy-1-[3,4,5-trihydroxy-6-(hydroxymethyl)oxan-2-yl]oxyoctadecan-2-yl]hexacosanamide	98.54706083	3.385032342	0.034349399	-4.86357132	0.011223133	1.227341744	down
pos_1832	DG(15:0/PGF2alpha/0:0)	2813.923858	3800.75904	1.350697187	0.433704273	0.027089646	1.033461395	up
pos_1840	N7-(2-((Hydroxyethyl)thio)ethyl)guanine	687.1072282	196.2665452	0.2856418	-1.807720982	0.001388295	1.465834955	down
pos_1842	(9Z,12Z,15Z)-Octadecatrienoic acid	748.0342644	1187.43695	1.587409837	0.666674651	0.013412621	1.157737041	up
pos_1843	Encelin	531.4044726	126.1743328	0.237435587	-2.074391913	0.000919289	1.484744007	down
pos_1846	Methyl 8-[3-(2-hydroxyoctyl)oxiran-2-yl]octanoate	16308.49816	25620.44816	1.570987586	0.651671781	0.018320782	1.131500898	up
pos_1847	(15S)-15-Hydroxy-5,8,11-cis-13-trans-eicosatetraenoate	5733.804413	1935.074056	0.337485187	-1.567103914	0.00117958	1.483532992	down
pos_1875	4'-Apo-beta,psi-caroten-4'-al	10965.77063	18803.31908	1.714728469	0.777980141	0.009988041	1.221919553	up
pos_1914	3-(10-Heptadecenyl)phenol	7477.861603	16837.30044	2.251619693	1.170963171	0.000100563	1.648785808	up
pos_1915	Goshonoside F1	67512.06143	139783.3356	2.070494258	1.049975202	0.003668529	1.274121565	up
pos_1921	Quinquenoside II	2215.654659	2888.026505	1.30346419	0.382350948	0.019265489	1.122617374	up
pos_193	Fructose diphosphate	52.67975306	501.552055	9.520774602	3.251078955	0.019423079	1.183619934	up
pos_1931	Icosanoic acid	1511.089942	4958.347157	3.281305115	1.71426975	0.000364924	1.625090716	up
pos_1954	DG(14:0/PGD1/0:0)	7132.796668	13821.51153	1.937740857	0.954375645	0.009027303	1.279962529	up
pos_1963	1-O-Isopentyl-3-O-octadec-2-enoyl glycerol	519.6423943	30.25576987	0.058224214	-4.102236936	0.00161734	1.428826231	down
pos_2006	Stearoyllactic acid	200101.0762	332097.5247	1.659648869	0.730878044	0.000260597	1.585988915	up
pos_2008	N-Isobutyloctadeca-trans-2-trans-4-dienamide	11698.08258	24369.02588	2.083164117	1.058776503	0.00015508	1.61918004	up
pos_2043	TG(15:0/22:0/22:4(7Z,10Z,13Z,16Z))	1189.804622	3095.929367	2.602048529	1.379647869	0.00030308	1.577450789	up
pos_2054	Cer(d17:1/20:5(5Z,8Z,11Z,14Z,16E)-OH(18R))	6526.914139	12718.36069	1.948602421	0.962439764	0.045068958	1.074437932	up
pos_2072	Basellasaponin B	79.50453574	321.6148084	4.045238493	2.016224762	0.001511138	1.38202571	up
pos_2103	Apo-14'-zeaxanthinal	313.9228655	675.1792067	2.150780593	1.104860359	0.001262159	1.451681505	up
pos_2114	Secoisolariciresinol	828.8947391	1401.505694	1.69081263	0.757716794	0.002984251	1.274824103	up
pos_2121	2-Arachidonyl Glycerol ether	32599.58163	16989.58126	0.521159488	-0.940203155	0.004898852	1.284746523	down
pos_2128	Annoglaxin	34767.51536	44585.87737	1.282400451	0.358846838	0.027303902	1.053293119	up
pos_2132	(+)-12-hydroxy-9Z-hexadecenoic acid	2870.049599	5088.398307	1.772930443	0.826135937	0.000397509	1.494032744	up
pos_2136	DG(PGJ2/15:0/0:0)	49580.04484	73554.83046	1.483557159	0.569060513	0.027907648	1.078624721	up
pos_2139	4-Piperidinol, 1-hydroxy-2,2,6,6-tetramethyl-	851.9676794	1364.927334	1.602088162	0.679953541	0.000692097	1.432108477	up
pos_2143	Serratol	2575.123609	4485.669082	1.741923792	0.800681508	5.04641E-05	1.569701645	up
pos_2144	3-Hydroxylinoleoylcarnitine	29641.51543	14407.34193	0.486052812	-1.040815017	0.0094885	1.217426482	down
pos_2187	L-Isoleucine	1534.709091	1005.741752	0.655330549	-0.609705308	0.013726453	1.134993138	down
pos_2189	Minaxolone	29239.27803	18576.96008	0.635342639	-0.65439325	0.011725244	1.18999234	down
pos_2199	Geranylgeraniol	3083.930815	6397.186726	2.074361298	1.052667194	0.00204352	1.415466507	up
pos_2208	Ala Tyr Tyr Ile	776.7349594	1320.15434	1.699620088	0.765212301	0.005678567	1.232696435	up
pos_2215	PC(DiMe(11,5)/PGE1)	2209.631157	3327.204826	1.505773856	0.590505115	0.023476946	1.042554664	up
pos_2236	Galactosylsphingosine	1753.169798	3123.463898	1.781609461	0.833181125	0.014368878	1.104738975	up
pos_224	Histidyllysine	250.5532394	34.45724535	0.137524645	-2.862237914	0.01984687	1.091454056	down
pos_2250	Homodihydrojasmone	2140.879599	3181.116296	1.4858922	0.571329453	0.008146595	1.269169122	up
pos_2277	26-Methyl nigranoate	155580.8135	110012.552	0.707108734	-0.499996016	0.028724996	1.069726538	down
pos_2281	DG(16:0/6 keto-PGF1alpha/0:0)	3130.189572	4759.205688	1.520420913	0.604470775	0.00316213	1.277010915	up
pos_2308	Oleoyl dopamine	13568.1878	7407.485935	0.545945121	-0.873172157	0.015962279	1.138181243	down
pos_2315	piperidino	51.40521554	17.98088038	0.349787083	-1.515451082	0.021481958	1.070959506	down
pos_235	6-Hydroxymethyletoricoxib	228.4563832	524.8861618	2.29753336	1.20008581	0.02287741	1.045961914	up
pos_2367	Asitrilobin D	7164.234897	13226.04012	1.846120389	0.884496637	0.001185823	1.409060801	up
pos_2402	1-Hexanol	125.1743057	71.8500678	0.57400013	-0.800877031	0.02413745	1.059994344	down
pos_2410	PS(22:0/24:0)	1016.817558	1624.10416	1.597242443	0.675583314	0.009434157	1.227692045	up
pos_2412	1,2,4-Nonadecanetriol	101703.407	54353.1008	0.534427532	-0.903933763	0.036672737	1.03501497	down
pos_2423	Calcitetrol	1987.466598	3014.91697	1.51696485	0.601187657	0.000936245	1.375448054	up
pos_2441	DG(16:0/20:5(6E,8Z,11Z,14Z,17Z)-OH(5)/0:0)	95872.11057	220676.432	2.301779221	1.202749462	0.003907306	1.33707633	up
pos_2449	Sandosapogenol	5161.176106	3586.993374	0.694995346	-0.524924777	0.031275199	1.004701478	down
pos_2460	DG(11M3/9M5/0:0)	3051.645737	6114.62196	2.00371291	1.002675815	0.001056443	1.410030779	up
pos_2462	(15a,20R)-Dihydroxypregn-4-en-3-one 20-[glucosyl-(1->4)-6-acetyl-glucoside]	1117.090282	550.5995137	0.492887211	-1.020670547	0.00450789	1.246101188	down
pos_2464	Convalloside	970.1871491	408.8595864	0.42142342	-1.246657603	0.000156725	1.508680848	down
pos_2468	DG(17:0/0:0/PGJ2)	3443.836119	6485.406514	1.883192547	0.913180516	0.004650935	1.333195523	up
pos_247	Glucaron	342.1408229	741.5393187	2.167351187	1.11593294	0.007899305	1.178852078	up
pos_2472	Adlupone	5106.210985	8852.467082	1.73366653	0.793826424	0.000550321	1.429201146	up
pos_2474	PS(15:0/16:0)	4209.341338	5759.411875	1.368245389	0.452326994	0.00717178	1.239703091	up
pos_2505	6Z,9Z-octadecadienoic acid	65.72958364	257.6472578	3.919806631	1.970782486	0.000692835	1.484675978	up
pos_2506	Tropine	179.4700007	367.9611047	2.050265243	1.035810564	6.38854E-05	1.649004612	up
pos_251	Orotidine	46.87509535	135.1284448	2.882734291	1.527437866	0.002655529	1.296126391	up
pos_2529	15-(3-Methyl-5-pentylfuran-2-yl)pentadecanoylcarnitine	10.87773993	58.62153263	5.389127981	2.430051848	0.005423554	1.375967507	up
pos_2540	Spirolide B	2681.841373	3417.657895	1.27436989	0.349784085	0.016572077	1.07032769	up
pos_255	Thymidine 3',5'-cyclic monophosphate	4053.879932	649.3743029	0.160185875	-2.642181159	7.04006E-06	1.756440189	down
pos_2583	Sisomicin sulfate	4267.333071	7334.414703	1.718735	0.781347122	0.031003945	1.007640633	up
pos_2601	6,8a-Seco-6,8a-deoxy-5-oxoavermectin ''1b'' aglycone	4054.277034	562.3633441	0.138708662	-2.849870208	0.017596903	1.110257848	down
pos_2613	cis-Linoleic acid	23.46150697	73.43685129	3.130099502	1.64620852	0.039574684	1.118745501	up
pos_2621	2,3-(C14-O-C14)Galactosamine-4-phosphate	468.4175745	864.3658208	1.845289049	0.88384682	0.00187273	1.332032553	up
pos_2638	Glutaminylhistidine	64.99959232	134.5382653	2.069832448	1.049513987	0.001592025	1.350575918	up
pos_2640	Cephaeline	1104.153861	2137.976351	1.936302925	0.953304673	0.00436359	1.27745875	up
pos_2646	DG(13:0/20:3(6,8,11)-OH(5)/0:0)	58506.95264	114241.4271	1.952612842	0.965405925	0.003401838	1.416446378	up
pos_2653	SM(d18:0/24:1(15Z))	209.1540827	4425.790934	21.16043291	4.403297238	0.023844213	1.207452307	up
pos_2664	N-Lauroyl Lysine	486.3630404	43.5629012	0.089568692	-3.480861657	0.000432912	1.565575561	down
pos_2695	(3beta,5alpha,9alpha,14alpha,22E,24R)-3,5,9,14-Tetrahydroxyergosta-7,22-dien-6-one	928.8805916	3447.272633	3.711211823	1.891890347	0.021877408	1.188119702	up
pos_2715	Cucurbitacin I	352.5571721	545.0176441	1.545898615	0.628445706	0.002176387	1.318044529	up
pos_2728	N-Nervonoyl Phenylalanine	23.64851905	65.86163382	2.785021492	1.477688461	0.043803043	1.038100373	up
pos_2730	2-methoxy-6Z-hexadecenoic acid	124.6240787	739.8537451	5.936683766	2.569657266	0.020963454	1.212727828	up
pos_2731	TG(8:0/14:0/10:0)	46314.51146	88851.9126	1.918446504	0.939938536	0.003402306	1.362731826	up
pos_2733	PG(i-22:0/6 keto-PGF1alpha)	2853.182539	6442.893102	2.258142623	1.175136609	0.001400063	1.431407885	up
pos_2736	DG(16:1n7/0:0/18:3n3)	5119.140612	12107.42832	2.365129078	1.241918922	0.000126537	1.605122462	up
pos_2747	Ginsenoside Rg5	2915.824396	3828.611756	1.313046067	0.392917533	0.028527113	1.005155942	up
pos_2761	3'-N'-Acetylfusarochromanone	1120.410596	376.6761881	0.336194775	-1.572630792	0.010227113	1.172152666	down
pos_2763	Tetrapeptide	3101.491169	33.66867577	0.010855641	-6.525411228	0.006188122	1.252313442	down
pos_2768	N-Lauroyl Alanine	0.571994992	10.20862111	17.84739596	4.157641687	0.018413578	1.23796497	up
pos_2770	Sarar	44.29052566	98.30839935	2.219625933	1.150316564	0.00101688	1.462651963	up
pos_2786	all-trans-13,14-Dihydroretinol	8888.031546	13878.54364	1.561486766	0.642920342	0.013047757	1.15585406	up
pos_279	3-(3,5-Diiodo-4-hydroxyphenyl)lactate	105.5704534	1098.410441	10.40452519	3.379139224	0.002648037	1.501289191	up
pos_2794	Indoleacetyl glutamine	649.3096526	247.248003	0.380785966	-1.392947788	0.026262558	1.006955884	down
pos_2800	Androstenol	211.3304381	333.3558866	1.577415395	0.657562628	0.001558443	1.374207494	up
pos_2803	Hebevinoside X	3025.503063	4745.010791	1.568337791	0.649236323	0.00626841	1.270808585	up
pos_2806	N-Myristoyl Proline	102.2136981	205.5464261	2.010947945	1.007875737	0.001950966	1.382359904	up
pos_2817	Isozeaxanthin	234501.1944	406335.925	1.732766974	0.793077651	0.000646114	1.401506063	up
pos_2818	3,6-Epoxy-5,5',6,6'-tetrahydro-b,b-carotene-3',5,5',6'-tetrol	11105.34852	19673.18682	1.771505575	0.824976006	0.000323774	1.455668289	up
pos_2819	8,13-dihydroxy-9,11-octadecadienoic acid	212.1206956	617.1274763	2.90932233	1.540683144	0.004041056	1.412722798	up
pos_2820	DG(15:0/PGE2/0:0)	6608.892009	12927.88836	1.956135513	0.968006318	0.005015576	1.385104622	up
pos_2823	cis-trans-Nepetalactol	377.2726996	610.1457439	1.617253898	0.69354619	0.002616702	1.296134395	up
pos_286	(6'-Acetyloxy-3a,4-dichloro-3-oxospiro[4H-2-benzofuran-1,9'-xanthene]-3'-yl) acetate	268.8627845	148.5309389	0.552441421	-0.856106599	0.029272783	1.068365844	down
pos_2870	3beta-Hydroxyergosta-7,24(24(1))-dien-4alpha-carboxylate	258.6003202	438.1956522	1.694489983	0.760851108	0.003437399	1.379877015	up
pos_2884	gamma-Tocopherol	887.414404	353.7285728	0.39860585	-1.326965211	0.016183561	1.147897738	down
pos_2885	PI(PGF1alpha/18:0)	3566.549446	9967.879935	2.794824546	1.482757716	0.007546635	1.341615585	up
pos_2911	DG(16:0/20:3(8Z,11Z,14Z)-2OH(5,6)/0:0)	12837.26228	24374.93766	1.898764481	0.925060968	0.00123624	1.534466615	up
pos_2912	TG(18:1(11Z)/18:3(6Z,9Z,12Z)/18:4(6Z,9Z,12Z,15Z))	320.1610424	1139.301374	3.558525938	1.831279752	0.002312618	1.401494106	up
pos_2959	Squamocin L	8980.880619	18396.03571	2.048355444	1.034466083	0.001044844	1.487639336	up
pos_2964	SM(d17:2(4E,8Z)/22:5(4Z,7Z,10Z,13Z,19Z)-O(16,17))	2089.339416	3630.853097	1.73779955	0.797261681	0.00831503	1.173183528	up
pos_2986	N-Stearoyl Threonine	189.4268535	2623.839139	13.85146346	3.791966505	0.006266535	1.391447341	up
pos_2987	PE(16:0/20:1(11Z))	4377.607337	6158.291476	1.406771097	0.492387599	0.024625444	1.030785457	up
pos_2997	DG(16:0/PGE2/0:0)	10343.86938	18024.46171	1.742526037	0.801180213	0.010354695	1.235219451	up
pos_3001	DG(15:0/18:3(6Z,9Z,12Z)/0:0)	181234.3782	259819.5003	1.433610461	0.519653069	0.025889472	1.065738962	up
pos_3005	trans-2-Hexacosenoic acid	313.9374474	662.2865688	2.109613155	1.076978472	0.02396838	1.029893058	up
pos_3013	PE(24:0/20:3(6,8,11)-OH(5))	1916.868147	4963.900058	2.589588682	1.372722965	0.006643265	1.325104443	up
pos_3018	Asiminenin A	16383.27158	30201.88309	1.843458612	0.882415026	0.011241937	1.182651538	up
pos_3023	1,2-Dipalmitoyl-3-succinylglycerol	23524.87985	43001.21392	1.827903658	0.870190033	0.011572568	1.193739169	up
pos_3034	Reticulatain 2	18780.76619	48410.77724	2.577678501	1.366072336	0.005326422	1.284450735	up
pos_3035	DG(18:0/PGE2/0:0)	16598.12499	28894.31215	1.740817843	0.799765249	0.00474712	1.323365306	up
pos_304	Guanosine 3',5'-bis(diphosphate)	119.2270339	13.48425524	0.113097297	-3.144363648	0.001549739	1.451388681	down
pos_3046	Physagulin A	536.1080162	113.0383746	0.210849999	-2.245711082	0.018537231	1.138540081	down
pos_3051	SM(d16:1/17:0)	5410.652121	11141.63349	2.059203445	1.042086372	0.018656886	1.14113315	up
pos_3055	N-Nervonoyl Tyrosine	555.8975829	1557.524934	2.801819942	1.486364244	0.000584126	1.462992087	up
pos_3058	N(4)-Octadecyl-1-arabinofuranosylcytosine	341.7979324	714.3295511	2.089917707	1.063446135	0.015227781	1.158571004	up
pos_3077	TG(20:5(5Z,8Z,11Z,14Z,17Z)/18:2(9Z,12Z)/22:6(4Z,7Z,10Z,13Z,16Z,19Z))	994.7431533	2422.880308	2.435684327	1.284327167	0.017164636	1.145182402	up
pos_3085	Dodecyl-beta-D-maltoside	203.1323371	921.0533083	4.534252505	2.180864735	4.17346E-05	1.694626959	up
pos_3093	24-Hydroxycholesterol	157.8255532	729.8674578	4.624520193	2.20930369	0.000653804	1.5403502	up
pos_3097	TG(18:2(9Z,12Z)/18:1(9Z)/22:6(4Z,7Z,10Z,13Z,16Z,19Z))	5679.110524	8251.405506	1.452939764	0.538974893	0.024958417	1.042224013	up
pos_3102	Surfactin	3321.38265	5080.50799	1.529636457	0.613188814	0.018837816	1.088438202	up
pos_3105	Ganoderic acid Z	4441.143349	7790.052594	1.754064659	0.81070193	0.01363794	1.103989418	up
pos_3109	baruol	809.9744396	1178.344702	1.454792453	0.540813347	0.016207292	1.109722906	up
pos_3114	DG(16:0/0:0/PGJ2)	29196.78018	44736.10867	1.532227472	0.615630493	0.038768315	1.002391882	up
pos_3130	SM(d19:1/20:5(6E,8Z,11Z,14Z,17Z)-OH(5))	3567.446237	9651.412915	2.705412296	1.435848473	0.029466133	1.115558655	up
pos_3143	Cer(d17:1/18:1(12Z)-O(9S,10R))	1249.087284	2830.198733	2.265813422	1.180029068	0.011318308	1.171795374	up
pos_3156	TG(15:0/20:1(11Z)/22:5(4Z,7Z,10Z,13Z,16Z))	6587.388558	21042.63793	3.194382379	1.675537019	0.044984445	1.009329856	up
pos_3231	Petasinoside	490.8587646	755.650005	1.539444866	0.622410199	0.014030927	1.132490542	up
pos_3255	4-Nitrophenyl 4-guanidinobenzoate	36.20300761	233.3262279	6.444940442	2.688167027	0.000210037	1.587029593	up
pos_3339	SA-beta-Gal	699.0315977	2497.828056	3.573269168	1.837244594	0.000181026	1.584385268	up
pos_3340	hemsleyanoside	958.0003197	2828.344383	2.952341795	1.561859753	0.000195795	1.599547867	up
pos_347	6-hydroxymethyl-dihydropterin diphosphate	66.89838496	298.3330487	4.45949553	2.156880518	0.009489858	1.21157044	up
pos_3480	Lysozyme	1098.797097	3813.827222	3.470911264	1.795314482	0.024476907	1.2082691	up
pos_3508	N(6)-Methyllysine	1868.040818	530.1192296	0.283783536	-1.8171372	0.000315682	1.515780429	down
pos_3531	2H-1,4-Benzothiazine	1325.86113	799.7898224	0.60322292	-0.729236848	0.014056396	1.148591405	down
pos_3542	Nicotinic acid mononucleotide	1666.787523	74.63654466	0.04477868	-4.481044198	0.005008865	1.316966398	down
pos_3554	Dethiobiotin	4263.070304	2098.757979	0.492311369	-1.022357038	2.54963E-05	1.601288987	down
pos_3572	N2-Methyl-L-lysine	1854.319932	587.6017781	0.316882631	-1.657979512	7.16021E-05	1.588621836	down
pos_3576	N-Alpha-acetyllysine	3725.707147	1396.984203	0.374958135	-1.415198571	1.60129E-06	1.715513019	down
pos_3577	Harmine	12443.35661	7635.351785	0.613608693	-0.704609173	0.007198899	1.186555598	down
pos_3585	(23S)-23,25-dihdroxy-24-oxovitamine D3 23-(beta-glucuronide)	3198.904473	7.706235377	0.002409023	-8.697335943	0.004179482	1.318529826	down
pos_3586	Torvoside E	7898.173016	9.642313166	0.001220828	-9.677923969	0.003132951	1.339547548	down
pos_3622	Polyvidone	744.7501553	12.97927814	0.017427694	-5.842474466	0.007935103	1.187038596	down
pos_3633	1-[3,4-Dihydroxy-5-(hydroxymethyl)oxolan-2-yl]-4-hydroxyhydropyridin-2-one	87.17067705	224.5423986	2.575893708	1.365073063	0.005340879	1.212105133	up
pos_3639	Piperidine	10092.13519	3771.080958	0.373665323	-1.420181409	0.000235281	1.499116828	down
pos_3640	1-Thiocarbamoyl-2-imidazolidinone	47.53891408	196.8334271	4.140469569	2.049794393	0.001532637	1.48512616	up
pos_3641	N-methylvaline	780.8383458	377.4710297	0.483417639	-1.048657979	0.02921709	1.032319731	down
pos_3685	Estriol	22193.52507	15263.02246	0.687724118	-0.540098154	0.023923158	1.0496283	down
pos_3708	3-Pyridylacetic acid	1244.29404	3416.830956	2.745999616	1.457331423	0.002154412	1.460217355	up
pos_3711	Petasitenine	22045.57383	15572.68141	0.70638585	-0.501471651	0.019078289	1.064741286	down
pos_3734	Polihexanide	1291.090085	368.7543712	0.28561475	-1.807857611	0.000647647	1.436047411	down
pos_3752	Pyrrolidine	610.9353457	195.750283	0.3204108	-1.642005317	0.000242435	1.496241645	down
pos_3759	N-Ribosylhistidine	8631.315037	4596.646095	0.53255455	-0.908998786	0.003407165	1.295039424	down
pos_3760	Aminomethyl fluorescein	83810.36347	34178.68223	0.407809736	-1.294031875	0.001794325	1.36237686	down
pos_3762	Asp Asp Asp	30357.70242	13266.67042	0.437011676	-1.194256269	0.002460937	1.33228628	down
pos_3778	Serotonin	1446.933444	763.5189235	0.527680749	-0.922262744	0.002274701	1.318911843	down
pos_3783	Gamma-Glu-Leu	4124.16821	1925.998865	0.467002985	-1.098496323	1.58555E-05	1.678181318	down
pos_3794	Urothion	7495.500542	3945.507007	0.526383393	-0.925814121	0.015176055	1.124092296	down
pos_3798	3,4-Dihydroxy-2-hydroxymethyl-1-pyrrolidinepropanamide	211.3694759	362.9145447	1.716967615	0.779862827	0.002185569	1.344277599	up
pos_3806	O-Toluidine	26092.1924	6991.687166	0.267960893	-1.899905632	1.67977E-06	1.761975164	down
pos_3807	5-Ethyl-2-methylpyridine	14025.55992	3515.220825	0.250629625	-1.99637114	1.20807E-06	1.767939521	down
pos_3815	Indoleacrylic acid	98794.98692	23604.41672	0.238923223	-2.065381005	1.19508E-06	1.756684916	down
pos_3824	Tuberoside	1183.124893	50.9768316	0.043086602	-4.536616858	0.000882887	1.491586391	down
pos_3839	CDP-DG(a-15:0/20:4(6Z,8E,10E,14Z)-2OH(5S,12R))	8440.404548	1.76751E-08	2.09411E-12	-38.79680163	0.003055731	1.334380083	down
pos_3935	Citreoviridin C	6902.785014	852.1691825	0.123452951	-3.017966768	0.010118904	1.205928182	down
pos_3940	2-nonenoylglycine	10508.36234	6858.105079	0.652633099	-0.615655938	0.007621521	1.181079678	down
pos_3941	3-hydroxytridecanoic acid	240.1744988	41.24833067	0.171743174	-2.541675338	0.006358364	1.253472213	down
pos_3950	Chemistry 2	444.1942773	81.29234322	0.183010785	-2.449999427	0.001292591	1.385880449	down
pos_3951	3-Methoxypropylamine	423.0352512	196.7046897	0.464984157	-1.104746533	0.003043966	1.294579914	down
pos_3952	(3S)-3,6-Diaminohexanoate	203.4727892	111.1135424	0.546085513	-0.872801211	0.019906088	1.116820855	down
pos_3962	Desethylprocainamide	1486.703754	2894.632107	1.947013384	0.961262802	0.004418907	1.235953353	up
pos_3982	3'-Deaminofusarochromanone	12029.49751	23606.03313	1.962345735	0.972579245	0.001659339	1.481833794	up
pos_3998	Uridine 5'-diphosphate	12454.95649	1.750730667	0.000140565	-12.7964752	0.019223994	1.097588029	down
pos_4008	Kynurenic acid	8852.328225	38889.55833	4.393144644	2.135254001	3.50445E-05	1.730945713	up
pos_4065	N6-Methyl-L-lysine	245.3092296	23.10122084	0.094171837	-3.408560513	7.32202E-05	1.632944405	down
pos_4069	2'-O-methylinosine	631.24132	1852.489689	2.934677484	1.553201962	0.001397564	1.488095712	up
pos_4109	Isoleucyl-prolyl-proline	1146.418523	6688.66725	5.834402634	2.54458495	7.15957E-05	1.743105025	up
pos_4123	O-Desmethyldiltiazem	274.2116885	1201.643767	4.382175585	2.131647291	0.001635392	1.46835984	up
pos_4130	3-Methyl-5-pentyl-2-furanheptanoic acid	9436.117992	4438.651572	0.470389579	-1.088071995	0.016062331	1.101478037	down
pos_4150	(+)-Dehydrovomifoliol	1355.141365	644.8047122	0.475820995	-1.071509165	0.00119953	1.359556871	down
pos_4155	Islatravir	1012.694377	725.752629	0.716655138	-0.480649049	0.01756904	1.118108519	down
pos_4172	Phalloidine	6913.10226	1239.620206	0.179314606	-2.47943509	0.008032513	1.225540355	down
pos_4174	4-Hydroxyindole	3420.30193	6547.444265	1.914288387	0.936808188	0.000667772	1.415153081	up
pos_4177	triazolobenzodiazepine	336.3497125	561.9072951	1.670604357	0.740370105	0.015695409	1.168142007	up
pos_4180	2,8-Quinolinediol	82287.03579	155748.2234	1.892743151	0.920478647	0.00073863	1.40926594	up
pos_4188	2-Formaminobenzoylacetate	27441.07133	55850.57524	2.035291355	1.025235333	0.000849778	1.402261696	up
pos_4192	Fucose 1-phosphate	35.69484513	149.0203606	4.174842617	2.061721812	6.37601E-05	1.544499325	up
pos_4197	MG(20:3(6,8,11)-OH(5)/0:0/0:0)	110.355967	534.5195853	4.843594775	2.276078171	0.000179074	1.646809754	up
pos_4202	7-Methylguanosine 5'-diphosphate	24.54041177	153.6207004	6.259907202	2.646141271	1.33315E-05	1.667023517	up
pos_4204	Flavonol 3-O-D-glucoside	27.06516053	248.0633303	9.16541138	3.196199636	9.01461E-05	1.665310594	up
pos_4206	Ferene	508.1226645	1301.476836	2.5613438	1.356900914	7.15536E-05	1.546546044	up
pos_4208	Vitexin 7-O-sulfate	0.024244234	66.65165272	2749.175459	11.42478327	0.018213763	1.222794876	up
pos_4213	3beta-O-beta-D-Glucopyranosiduronic acid (1_2)-beta-D-glucopyranosyloxy]-machaerinic acid _-lactone	37909.27318	690.2233972	0.018207244	-5.779343607	0.002926719	1.353682221	down
pos_4253	Alanyl-Proline	1379.696183	909.8103148	0.659428015	-0.600712916	0.021754506	1.061223814	down
pos_4264	3-Buten-1-amine	213.2465345	86.37102208	0.40502896	-1.303903029	0.002031354	1.340701558	down
pos_4281	Alanylisoleucine	1087.015706	386.4276156	0.35549405	-1.492102682	0.000952612	1.404396717	down
pos_429	1,3,2lambda~6~-Dioxathietane-2,2-dione	2746.540708	6369.502138	2.319099848	1.213564936	0.00605297	1.223063398	up
pos_4308	Ethyl 5-oxotetrahydro-2-furancarboxylate	3.11515727	26.52114908	8.513582714	3.089766379	0.025979978	1.197042689	up
pos_431	Phosphoric acid hydroxymethyl ester	3267.096566	266.6715583	0.081623409	-3.614873229	0.00292519	1.384510416	down
pos_4339	Ne-Methyl-L-lysine	93.28331841	307.9873601	3.301633833	1.723180127	0.000243814	1.619318561	up
pos_4372	Gly Asp Ala Ala	2675.456575	3542.87227	1.324212212	0.405134341	0.034649831	1.056997283	up
pos_4391	2-Hydroxyundecanoate	135.3693498	17.27634145	0.127623731	-2.970031481	0.022141228	1.073809438	down
pos_4402	Spinacetin 3-[p-coumaroyl-(->2)-glucosyl-(1->6)-[apiosyl-(1->2)]-glucoside]	1694.734811	33.74052948	0.019909032	-5.650433117	0.002390798	1.339973237	down
pos_4487	Candidin	647.264019	54.42294559	0.084081525	-3.572067359	0.005972535	1.271325999	down
pos_4509	3-Ethyltoluene	57.68323361	107.5369739	1.864267434	0.898608833	0.001252572	1.414153447	up
pos_4513	4-(2,6,6-Trimethylcyclohexa-1,3-dienyl)but-3-en-2-one	147.5779652	571.0533269	3.869502645	1.952148146	0.000929199	1.526730903	up
pos_4514	9Z-Dodecen-7-ynyl acetate	475.5616095	1314.966405	2.765081072	1.467321781	0.000220338	1.63302843	up
pos_4515	Corey PG-Lactone Diol	14265.31177	40336.68941	2.82760658	1.499581404	0.000338874	1.613232589	up
pos_4544	CDP-DG(5-iso PGF2VI/a-13:0)	643.7145737	12.85825729	0.019975091	-5.645654102	0.034767174	1.009229828	down
pos_4561	3-Isochromanone	176.1264778	387.7179925	2.201361189	1.138395875	0.004125802	1.380870417	up
pos_4572	PIP(PGJ2/16:2(9Z,12Z))	10042.95637	899.0420213	0.089519658	-3.481651663	0.00245255	1.386531245	down
pos_4606	1,4,6-Trimethylnaphthalene	438.6108118	234.2382002	0.534045659	-0.904965001	0.009653038	1.157078962	down
pos_4613	Arlacel A	114.6553689	494.3938665	4.311999265	2.108356932	2.01684E-05	1.703489295	up
pos_4616	Lucidenic acid J	34605.37552	2058.654676	0.059489448	-4.071222407	3.92452E-05	1.710917465	down
pos_4627	4-O-Deacetylvinflunine	24637.60315	3982.243842	0.161632762	-2.629208443	4.96007E-05	1.648419282	down
pos_4630	Ornithine	519.9093039	15.02395342	0.028897258	-5.112923573	0.006112165	1.255131614	down
pos_4631	N-Lauroylglycine	8576.049717	19397.97714	2.261877879	1.177521039	0.003229443	1.298831274	up
pos_4652	Dihydrocoumarin	3171.867116	5930.014412	1.869565841	0.90270328	0.005129271	1.322149616	up
pos_4666	Rifaximin	10367.76598	3182.010463	0.306913801	-1.704094574	0.003189415	1.318370196	down
pos_4680	PA(12:0/LTE4)	14426.6824	4228.22434	0.293083623	-1.770615742	0.000573205	1.4641421	down
pos_4732	Pelargonic acid	49.47271808	238.5318508	4.821482628	2.26947685	0.000239582	1.628581785	up
pos_4733	1,4-Undecadiene	566.133872	1917.929452	3.387766651	1.760334505	0.000187278	1.625425889	up
pos_4734	2-Aminoheptanoate	153.3389587	538.6498128	3.512804686	1.812623364	7.66625E-05	1.606134663	up
pos_4736	Rishitin	2051.312431	6754.183366	3.292615627	1.719234105	0.000376444	1.587036279	up
pos_4741	Kikkanol E	7122.474391	20076.57941	2.818764703	1.495063054	0.000367455	1.587141499	up
pos_4742	Deferitrin	1284.849454	2145.08722	1.66952417	0.73943698	0.0212079	1.098420789	up
pos_4763	Tyrosyl-Lysine	35.85968056	176.4772994	4.921329379	2.299048077	0.024300141	1.199994916	up
pos_4768	Tyr Tyr Val Ala	244571.8094	4663.784525	0.019069183	-5.712613176	0.001017221	1.484402193	down
pos_4779	PE(PGE2/22:6(4Z,7Z,10Z,13Z,16Z,19Z))	15213.70549	178.2188912	0.011714364	-6.415577502	0.000942762	1.493131385	down
pos_4795	OXYQUINOLINE	26836.51811	59090.31555	2.201862228	1.138724201	0.002579404	1.301113794	up
pos_4798	5-Hydroxyindole-3-acetic acid	6781.563792	15970.62641	2.355006442	1.235731006	0.000839536	1.398320429	up
pos_4815	1,2,3,4-Tetrahydroisoquinoline-1-carboxylic acid	152.7033382	382.6469328	2.505819043	1.325282235	0.000235759	1.487496438	up
pos_4829	2-Ethyltoluene	717.5417317	2348.554082	3.273055738	1.710638171	0.000194757	1.633006985	up
pos_4830	4-Phenyl-3-buten-2-ol	448.9523209	1266.054451	2.820019837	1.495705311	0.0010892	1.473095257	up
pos_4831	Norecasantalic acid	3491.84888	9866.003239	2.825438207	1.498474638	0.000430297	1.530790886	up
pos_4832	C12:5n-1,3,5,7,9	1492.55173	5348.466393	3.583437871	1.841344342	4.91417E-05	1.680137258	up
pos_4834	epi-4'-hydroxyjasmonic acid	2729.863508	4375.813258	1.602942141	0.680722352	0.007203166	1.219589862	up
pos_4837	Acaciabiuronic acid	4457.267674	3208.665785	0.719872805	-0.474186076	0.02715634	1.0133303	down
pos_4850	Cheirotoxol	37006.96412	627.7531179	0.016963108	-5.881455689	0.000269799	1.576376528	down
pos_4855	PS(14:1(9Z)/20:5(7Z,9Z,11E,13E,17Z)-3OH(5,6,15))	18878.06223	4078.716207	0.216055873	-2.21052365	0.006690328	1.248918227	down
pos_4864	2-Ethylfuran	60.75645934	224.0880243	3.688299594	1.882955848	0.000121214	1.618326706	up
pos_4868	p-Cymene	1215.914825	4433.012303	3.6458247	1.866245195	0.000233119	1.574989978	up
pos_4883	Sorbaldehyde	26.11252604	108.2891031	4.147017526	2.052074144	0.000303197	1.576878322	up
pos_4884	2-Methyl-4-phenyl-2-butanol	215.3605091	810.2575805	3.762331283	1.911626887	0.002164731	1.485995329	up
pos_4886	(S)-Neolyratyl acetate	1695.060342	4486.710776	2.646932775	1.404321555	0.000467342	1.534993296	up
pos_4971	Lc3Cer	17949.79136	268.1989477	0.014941619	-6.064519688	0.004235004	1.310193354	down
pos_4973	Mangicrocin	428.6136588	118.7936312	0.277157829	-1.851220334	0.022846685	1.101092001	down
pos_4981	Acetolein	18.82096054	98.05891845	5.210091072	2.381308591	0.033292108	1.075385294	up
pos_4991	N-Oleoyl Asparagine	1681.841563	3890.203147	2.313061606	1.209803691	2.17716E-05	1.720919569	up
pos_4995	11-Keto-beta-boswellic acid	459.1351431	706.7161204	1.539233341	0.622211954	0.029693023	1.032759308	up
pos_5038	PA(10:0/5-iso PGF2VI)	35135.66833	1239.87728	0.035288279	-4.824667102	0.000772308	1.55222699	down
pos_5048	Metabolite A	14557.31435	2610.077527	0.179296638	-2.479579655	0.000115286	1.604440027	down
pos_5049	Officinalisin II	1706.735524	101.7432763	0.059612796	-4.068234154	0.001813835	1.406882043	down
pos_506	5-Aminopentanamide	10.58190146	52.43159708	4.954837017	2.308837602	0.016526549	1.102505306	up
pos_5074	Dibutyl sulfide	312.459256	730.8839833	2.339133725	1.225974341	0.000501997	1.579722819	up
pos_5075	4-Isopropylbenzyl alcohol	489.9265441	1454.018172	2.967828931	1.569407936	0.001138163	1.493990355	up
pos_5087	(±)-Jasmonic Acid	4938.720526	11937.94681	2.417214488	1.273345494	0.000309842	1.592900317	up
pos_5097	1-O-Acetyl britannilactone	23464.64335	10023.14293	0.427159398	-1.22715357	0.002434069	1.340800873	down
pos_5124	Physagulin F	76989.11663	1763.975909	0.022912016	-5.447751754	0.000988409	1.471983936	down
pos_5133	Modithromycin	30432.97166	3175.457584	0.104342672	-3.260598809	0.000695193	1.498113373	down
pos_5143	Kanamycin B	8367.443287	609.9977341	0.072901329	-3.777911079	0.003877559	1.321234746	down
pos_5147	PPA	22.68311334	82.10406879	3.61961198	1.85583505	0.003763425	1.37741904	up
pos_5170	PIP(16:2(9Z,12Z)/PGD2)	8762.635869	1262.896217	0.144122869	-2.794628823	0.005906616	1.270296242	down
pos_5202	PS(14:1(9Z)/16:1(9Z))	613.1763652	104.2950857	0.170089866	-2.555630909	0.00159535	1.403675312	down
pos_5215	Adenosine tetraphosphate	3452.179683	3.995846959	0.001157485	-9.754790513	0.010449054	1.229465206	down
pos_5221	Octanoic acid	304.5075455	470.7335873	1.545884804	0.628432817	0.037767554	1.006021494	up
pos_5254	CDP-DG(PGF1alpha/20:3(5Z,8Z,11Z))	284.6375876	13.7089665	0.048162882	-4.375934472	0.03482006	1.021611671	down
pos_5255	L-Citronellol glucoside	2168.220862	3630.086444	1.674223557	0.743492182	0.013905548	1.166685479	up
pos_5272	PI(22:6(4Z,7Z,10Z,13Z,16Z,19Z)/5-iso PGF2VI)	1452.303196	196.1074249	0.135032014	-2.888626611	0.001552202	1.426728846	down
pos_5280	O-Desmethylvenlafaxine glucuronide	7403.333996	412.7032834	0.055745598	-4.164998295	0.001480231	1.42661565	down
pos_5281	17-beta-Estradiol glucuronide	1298.760377	524.5216319	0.403863285	-1.308061098	0.015161229	1.119566148	down
pos_5284	S-4-Hydroxymephenytoin	11182.68558	21165.98508	1.89274615	0.920480933	0.010319979	1.25442154	up
pos_5287	Zanamivir	906.7889628	2109.230801	2.326043752	1.217878233	0.000947504	1.497956264	up
pos_5297	Isoline	1970.297901	575.0780912	0.291873676	-1.776583994	0.000337764	1.494194508	down
pos_5301	tunicamycin A	2979.672168	612.1337853	0.205436622	-2.283234708	0.000393578	1.520615603	down
pos_5302	Genipic acid	1858.774978	3845.825134	2.069010601	1.048941037	0.004511437	1.332438961	up
pos_5335	Nomilinic acid 17-glucoside	6610.928621	3412.362871	0.516169977	-0.954081867	0.011081675	1.119310465	down
pos_5355	PS(18:4(6Z,9Z,12Z,15Z)/PGE1)	5702.787768	155.6131068	0.027287199	-5.195631859	1.35943E-06	1.822884461	down
pos_5373	Torvoside G	2122.428802	961.3630444	0.452954202	-1.142562908	0.000189827	1.523698193	down
pos_5374	Obacunone 17-O-beta-D-glucoside	45288.34573	21937.10669	0.484387459	-1.045766583	0.003269448	1.306229979	down
pos_5392	(5Z,8Z,11Z,14Z,17Z)-Icosapentaenoyl-CoA	266.0229507	42.95367452	0.161466048	-2.630697259	0.015300999	1.139161729	down
pos_5407	Apigenin 7-[glucuronyl-(1->2)-glucuronide] 4'-glucuronide	102218.0876	380.6699133	0.003724095	-8.068894241	0.00673375	1.243152255	down
pos_5417	PI(22:6(4Z,7Z,10Z,13Z,16Z,19Z)/PGJ2)	4099.917165	67.42441072	0.01644531	-5.926179944	0.001484288	1.477032311	down
pos_5440	JUGLONE	176.4084512	62.49692956	0.354274011	-1.49706246	0.00149424	1.353935924	down
pos_5447	gamma-L-Glutamyl-butirosin B	8632.670737	5953.529245	0.689650912	-0.536061813	0.025856013	1.050161883	down
pos_5457	4-Methyl-1-phenyl-2-pentanol	357.3048563	596.2200099	1.668659128	0.738689272	0.004865415	1.229955446	up
pos_5471	PS(6 keto-PGF1alpha/16:0)	333.4861823	37.30595279	0.111866562	-3.160149226	0.00397056	1.329542395	down
pos_5498	2-Hydroxypromazine	7125.169032	4927.706035	0.691591457	-0.532008046	0.005876615	1.214464628	down
pos_55	6-hydroxy-2-cyclohexen-one-carboxylate	281.2436212	1314.178889	4.67274203	2.224269392	0.004240116	1.376217256	up
pos_5514	Hydrogenobyrinate a,c diamide	21981.85455	472.628535	0.021500849	-5.539462563	0.021550573	1.129241694	down
pos_5528	Erinapyrone B	132.6014724	249.0701927	1.878336553	0.909455583	0.027491843	1.130265721	up
pos_5567	Cyclo(aspartylleucylthreonylvalyltyrosylphenylalanylglycyl)	26267.3234	7565.104066	0.288004375	-1.795837366	3.85635E-05	1.630845533	down
pos_5572	Tuberoside L	2866.76608	167.7989664	0.058532493	-4.094618455	0.005455083	1.290805094	down
pos_5595	PGP(PGJ2/a-15:0)	7291.545092	1342.534784	0.184122126	-2.441265089	0.004056733	1.338935564	down
pos_5597	Mcp-tva-argipressin	2094.365485	48.85032128	0.02332464	-5.422001366	0.001164066	1.451818064	down
pos_5609	CDP-DG(16:1(9Z)/18:2(9Z,12Z))	27022.7909	1914.414192	0.070844429	-3.819201781	0.002191778	1.386361229	down
pos_5611	CDP-DG(PGD2/16:0)	6865.550033	75.32516443	0.010971468	-6.510099579	0.007092796	1.230862738	down
pos_5637	CDP-DG(i-12:0/18:1(12Z)-O(9S,10R))	5565.735898	2307.328201	0.414559412	-1.270349221	0.010146281	1.190897864	down
pos_5638	beta-tyvelose	13.61745285	38.58672613	2.833622892	1.502647772	0.017014974	1.223597381	up
pos_5657	CDP-DG(TXB2/20:3(8Z,11Z,14Z))	339.9535928	27.73480094	0.081584079	-3.615568541	0.030361387	1.06204085	down
pos_5669	MG(0:0/16:1(9Z)/0:0)	53.1930386	185.5971502	3.489124801	1.802865202	0.013157277	1.234574566	up
pos_5674	PGP(i-14:0/PGJ2)	12806.1246	4097.270082	0.319946136	-1.644099052	7.70825E-05	1.604579657	down
pos_5687	Dpvdavp	18314.46103	208.7811885	0.0113998	-6.454847706	4.85653E-05	1.680089944	down
pos_5699	Nitrosourea	58.77466546	111.6099046	1.898945808	0.925198734	0.021555165	1.180320715	up
pos_570	4-Pyrimidine Methanamine (hydrochloride)	1717.496904	399.7828834	0.232770657	-2.103018889	0.000358879	1.51220184	down
pos_5702	CDP-DG(6 keto-PGF1alpha/20:1(11Z))	2236.465943	421.3610505	0.188404859	-2.408091923	0.01994255	1.094557019	down
pos_5728	(3R,4R)-4-Amino-1-[[4-[(3-methoxyphenyl)amino]pyrrolo[2,1-f][1,2,4]triazin-5-yl]methyl]piperidin-3-ol	7019.254205	717.4210248	0.102207586	-3.290425822	0.003757327	1.313036422	down
pos_5766	CDP-DG(a-13:0/6 keto-PGF1alpha)	2295.762304	104.2969928	0.045430223	-4.460203812	0.005514942	1.295786865	down
pos_5767	PIP(22:4(10Z,13Z,16Z,19Z)/TXB2)	2086.303253	63.50599492	0.030439484	-5.037912277	0.001973664	1.444202828	down
pos_5772	Pergolide	2046.823541	2898.88937	1.416286901	0.502113546	0.02017556	1.114790734	up
pos_5775	Citrusin IV	25640.06603	8446.601818	0.3294298	-1.60195703	0.00021737	1.555232312	down
pos_5776	CDP-DG(i-12:0/PGJ2)	11565.97137	2599.066138	0.224716633	-2.153821185	0.000549961	1.493505027	down
pos_5789	Methyl 6-[(3S,6S,9S,12R)-3-butan-2-yl-6-[(1-methoxyindol-3-yl)methyl]-2,5,8,11-tetraoxo-1,4,7,10-tetrazabicyclo[10.4.0]hexadecan-9-yl]hexanoate	27663.94133	16966.24355	0.613298132	-0.705339537	0.001291727	1.385946271	down
pos_5822	CDP-DG(PGF2alpha/i-22:0)	616.5703822	27.775977	0.045049159	-4.472356026	0.003753661	1.351390102	down
pos_5832	Neuromedin B (4-10)	9940.969938	2117.84447	0.213042035	-2.230789977	5.25593E-05	1.637471071	down
pos_5835	Tuberoside C (Ullucus tuberosus)	5061.407487	359.8371937	0.071094294	-3.814122408	0.000968194	1.473852037	down
pos_5838	(2-Isopropyl-1-benzofuran-3-yl)(4-hydroxyphenyl)methanone	3968.684213	10141.94502	2.555493073	1.353601681	0.000249372	1.581792209	up
pos_584	Glucocapparin	238.3797227	8.959060689	0.037583149	-4.733770229	0.000199	1.633731326	down
pos_5840	Glucose lactate glutamate	138.6733386	342.5518266	2.470206819	1.304631837	0.003721723	1.283284811	up
pos_5852	CDP-DG(PGE2/a-21:0)	7618.578186	47.94093589	0.006292636	-7.312119897	0.001076241	1.48278171	down
pos_5855	16alpha-Fluoroestradiol	950.6913549	1460.902262	1.536673553	0.619810715	0.010111441	1.184587977	up
pos_5870	O-Desmethylquinidine	231166.5099	2845.044744	0.01230734	-6.344337251	0.000245257	1.591755344	down
pos_5882	(1R,2S,5S,6R,9S,10S)-3,6,17,20-Tetrahydroxy-6-(2-hydroxyacetyl)-1,5-dimethylpentacyclo[11.8.0.02,10.05,9.016,21]henicosa-13,16,18,20-tetraen-15-one	9939.011061	867.0079438	0.087232818	-3.518985193	0.013257566	1.170017447	down
pos_5884	PIP(16:2(9Z,12Z)/PGJ2)	18024.43102	3553.559212	0.197152365	-2.342617075	0.000229652	1.572837405	down
pos_5887	D-Lysine	522.4471589	828.1931725	1.585219019	0.664682181	0.01624323	1.164567989	up
pos_5903	isotocin	701.1495215	71.26500883	0.101640245	-3.298456343	0.001351638	1.452910242	down
pos_5906	CDP-DG(6 keto-PGF1alpha/16:0)	637.7473089	33.65232273	0.052767487	-4.244206916	0.000186697	1.612845076	down
pos_5935	NNAL-N-glucuronide	2000.750874	1117.916145	0.558748298	-0.839729564	0.001378783	1.372874298	down
pos_5939	Jasmolone	70.78460338	156.6992448	2.213747585	1.146490733	0.031580361	1.09364582	up
pos_5956	2-Deoxy-D-glucopyranose 6-phosphate	82.33985601	4.265445031	0.051802921	-4.270822749	0.010143397	1.234157431	down
pos_5959	Bufotalin	8555.568451	13088.35728	1.529805688	0.613348417	0.011266158	1.214067177	up
pos_6007	PI(22:6(4Z,7Z,10Z,13Z,16Z,19Z)/6 keto-PGF1alpha)	6871.520833	456.9883354	0.066504686	-3.910400191	0.000570872	1.530391883	down
pos_6039	AzII	1921.268478	136.8691901	0.071238971	-3.811189504	0.002192576	1.413040276	down
pos_6041	Lumichrome	3363.763815	9799.132087	2.913145104	1.542577564	0.010441141	1.326227845	up
pos_6052	Penicillamine	876.2323018	1578.923342	1.801946058	0.849555824	0.005237546	1.33067829	up
pos_6077	PGP(TXB2/22:4(7Z,10Z,13Z,16Z))	5138.880543	1488.382878	0.289631733	-1.787708417	0.000256214	1.499990698	down
pos_6097	Pratenol A	34.45199245	230.342377	6.685894213	2.741120528	0.000138724	1.629764407	up
pos_6098	Pteroic acid	24165.12049	41483.65427	1.716674837	0.779616798	0.014780029	1.102874238	up
pos_6100	2,4,6-Phenanthrenetriol 2-O-b-D-glucoside	368.178104	911.3867714	2.475396449	1.3076596	0.002523552	1.312713096	up
pos_6125	1-(3-Carboxypropyl)-3,7-dimethylxanthine	3735.875118	6432.732201	1.721880951	0.7839854	0.009040526	1.171749575	up
pos_6153	Melledonol	1580.611933	583.1840167	0.36896091	-1.43846012	0.00076078	1.47242989	down
pos_6154	CDP-DG(i-12:0/18:1(12Z)-2OH(9,10))	7230.812578	1363.957628	0.188631307	-2.406358956	0.000140538	1.607621142	down
pos_6186	Phenylalanyl-Lysine	6944.696774	3611.313379	0.520010232	-0.943388085	0.001805793	1.318104871	down
pos_6196	CDP-DG(6 keto-PGF1alpha/18:0)	1059.57173	427.5047899	0.403469419	-1.309468768	0.023548984	1.051115881	down
pos_623	3-(2-Hydroxyethyl)histidine	258.0792104	800.6283472	3.102258202	1.633318767	0.006100092	1.349697541	up
pos_6239	CDP-DG(5-iso PGF2VI/i-14:0)	559.5042755	64.17699285	0.114703311	-3.12402106	0.000991595	1.482075457	down
pos_6240	CDP-DG(22:3(10Z,13Z,16Z)/PGJ2)	2945.87377	89.16154993	0.030266589	-5.046130107	0.000645046	1.524293849	down
pos_6242	Pentaethylene glycol	2616.413398	4903.312954	1.874058953	0.906166337	0.015434644	1.188276275	up
pos_6278	Mabioside E	6463.805251	1102.904735	0.170627779	-2.551075551	0.000569708	1.510625553	down
pos_6293	2,3-Dinor-TXB1	67.94927378	213.0286561	3.135113067	1.648517474	0.000166229	1.572347433	up
pos_6328	Glycyrrhizaflavonol A	838.7210949	1934.09407	2.306003845	1.205394919	0.007014896	1.266047035	up
pos_6380	CDP-DG(18:1(11Z)/TXB2)	926.9646107	121.0541401	0.130591976	-2.93686184	0.000249196	1.55151604	down
pos_6395	3-(Methylthio)-1-propanol	219.8286987	385.1013884	1.751824901	0.808858581	0.001506426	1.39686319	up
pos_6402	Methyl 3b-hydroxy-13(18)-oleanen-28-oate	150.3540325	298.3787264	1.984507641	0.988781117	0.007074493	1.238886101	up
pos_6415	PGP(PGJ2/20:2(11Z,14Z))	3223.192538	603.524541	0.187244334	-2.417006029	7.97201E-05	1.647631741	down
pos_6427	Descladinose roxithromycin	4963.925898	1358.408486	0.273656077	-1.869564203	0.000905569	1.46368207	down
pos_6435	Cotinine glucuronide	80.62150787	166.3138439	2.062896717	1.044671591	0.035752011	1.095148589	up
pos_6451	CDP-DG(PGF1alpha/i-14:0)	14685.19849	1026.383711	0.069892396	-3.83872068	0.002104995	1.420806694	down
pos_6455	PIP(20:0/PGF1alpha)	3466.019092	39.87459569	0.011504436	-6.441665901	0.00092489	1.492143103	down
pos_6460	(8R,9S,13S,14S)-3-Hydroxy-13-methyl-4,6,7,8,9,11,12,14,15,16-decahydro-3H-cyclopenta[a]phenanthren-17-one	2307.822539	4625.36394	2.00421127	1.003034595	0.007798781	1.294041536	up
pos_6479	GlcCer(d18:1/26:0)	50678.3183	171.4993905	0.003384078	-8.207021392	0.025461587	1.075483137	down
pos_6489	Estriol succinate	654.268727	191.93355	0.293355837	-1.769276397	0.000300365	1.503776986	down
pos_6491	3-(1H-Pyrrol-2-yl)propanoic Acid	101.0846424	2.777208212	0.027474087	-5.185784675	0.001544933	1.479320428	down
pos_6498	4-octenoylglycine	2817.304006	543.0954912	0.192771348	-2.375037457	0.000333224	1.58780869	down
pos_6499	Pirbuterol	4883.642844	8099.696248	1.65853575	0.72991011	0.026014246	1.088945154	up
pos_6527	1alpha,3beta,22R-Trihydroxyergosta-5,24E-dien-26-oic acid 3-O-b-D-glucoside 26-O-[b-D-glucosyl-(1->4)-b-D-glucosyl-(1->2)-6-acetyl-b-D-glucosyl] ester	94.2939506	8.731357756	0.092597221	-3.432887298	0.018212073	1.121546601	down
pos_6532	TRIACETYLRESVERATROL	437.0028891	1468.834037	3.361154065	1.748956673	0.039159626	1.092826608	up
pos_6533	3-O-beta-D-glucosyl-brassicasterol	3.417324564	2144.478169	627.5313126	9.293543638	0.034177774	1.161587377	up
pos_6548	Phytolaccoside E	25163.78568	7264.809161	0.288700963	-1.792352175	0.000140109	1.590709686	down
pos_6551	CDP-DG(PGF1alpha/16:1(9Z))	3289.96138	893.21073	0.27149581	-1.880998161	0.003625258	1.326404954	down
pos_6556	11,13-Dihydrotaraxinic acid glucosyl ester	15082.72647	5698.965368	0.37784716	-1.404125314	0.000192513	1.542485245	down
pos_6563	3',4',5'-Trimethoxyflavone	2260.558122	6391.937431	2.827592606	1.499574274	0.012129066	1.28699174	up
pos_6575	Gravelliferone	6483.402863	11169.23474	1.722742667	0.784707217	0.008146942	1.237902517	up
pos_6593	Clarycet	60.5963359	153.5477546	2.533944542	1.34138495	0.041290427	1.054351671	up
pos_6607	Adipamide	176.9634716	345.327612	1.951406179	0.964514102	0.009931567	1.23452777	up
pos_6608	trans-p-Menth-2-ene-1,4-diol	1243.84546	2446.228216	1.966665711	0.975751752	0.007882765	1.288472	up
pos_6630	8-Amino-7-oxononanoate	608.1317444	948.0324804	1.558926152	0.640552588	0.025109918	1.035873409	up
pos_6632	2,4-Bis(acetamido)-2,4,6-trideoxy-beta-L-altropyranose	136.6622534	14.539212	0.106387914	-3.232593835	0.004578793	1.323822004	down
pos_6645	CDP-DG(PGF2alpha/20:3(5Z,8Z,11Z))	808.4179858	118.8680966	0.147037917	-2.765739862	0.000995942	1.46241375	down
pos_6653	Citreoviridin A	8450.013494	11145.73866	1.31902022	0.399466681	0.029965236	1.008186106	up
pos_666	5-Hydroxy-4-oxo-L-norvaline	14213.91209	4606.364313	0.324074349	-1.625603259	0.000103788	1.598542653	down
pos_6664	4-Formyl-3-(formylmethyl)-4-hexenoic acid	344.6325989	725.0663854	2.103882185	1.073053918	0.010164492	1.243869813	up
pos_6678	H-Phe-D-met-arg-phe-NH2	5105.188317	9078.252376	1.778240451	0.830450417	0.009524264	1.334047553	up
pos_6681	Pectenotoxin 7	6652.22425	1405.5319	0.21128751	-2.242720606	0.000884641	1.481724564	down
pos_6685	CDP-DG(PGF2alpha/18:0)	110394.817	1012.585288	0.009172399	-6.768485201	0.001871082	1.412386014	down
pos_6695	Pseudaminic acid	68.79221603	3665.83105	53.28845706	5.735751156	0.039856773	1.144462174	up
pos_6706	PE(20:0/22:2(13Z,16Z))	11083.13927	3.096930531	0.000279427	-11.80523994	0.002369587	1.390745238	down
pos_6707	PE(20:0/18:1(12Z)-2OH(9,10))	4532.529246	1.76751E-08	3.89961E-12	-37.89980581	0.007955203	1.23405827	down
pos_6709	Fevicordin B 2-gentiobioside	8790.142681	4937.466569	0.56170494	-0.832115603	0.004573038	1.257309311	down
pos_6712	Pectenotoxin 2 secoacid	506.572921	217.6018977	0.429556908	-1.219078821	0.004774851	1.28123888	down
pos_6716	2-Hydroxyenterolactone	3109.755184	5415.126658	1.741335359	0.800194074	0.021365241	1.152432534	up
pos_6719	Cilengitide	25618.1467	6091.425467	0.237777757	-2.072314329	0.0105437	1.199898197	down
pos_6722	Alkaloid AQC2	31643.60016	7894.801271	0.249491247	-2.002938892	0.033245843	1.012767856	down
pos_6725	PGP(PGE2/20:4(5Z,8Z,11Z,14Z))	31646.70929	4720.990824	0.149177938	-2.744893908	2.99216E-05	1.698103117	down
pos_6726	Pithecelloside	2850.579578	1100.759392	0.386152837	-1.372756123	0.003215136	1.286775316	down
pos_6727	CDP-DG(22:5(4Z,7Z,10Z,13Z,16Z)/PGE2)	2973.167569	462.4597842	0.155544474	-2.684600958	0.002730209	1.384697339	down
pos_6731	B-Octylglucoside	1569.422557	3271.75179	2.084685082	1.059829463	0.000323122	1.527226899	up
pos_6737	1α,17α,21-trihydroxy-20-oxo-22,23,24,25,26,27-hexanorvitamin D3 / 1α,17α,21-trihydroxy-20-oxo-22,23,24,25,26,27-hexanorcholecalciferol	7013.418501	3308.390355	0.471722934	-1.083988351	0.033552092	1.015598505	down
pos_6757	Angiotensin III	6077.828846	2205.350526	0.362851699	-1.462548068	4.29544E-05	1.609468075	down
pos_676	Policapram	75.20148817	223.0606496	2.966173343	1.568602911	0.004098752	1.285897038	up
pos_6761	Betavulgaroside VIII	4676.525804	104.0917638	0.022258353	-5.489509322	0.00017215	1.615425005	down
pos_6762	CDP-DG(PGD2/22:3(10Z,13Z,16Z))	914.4644827	221.7227316	0.24246183	-2.044170451	0.008283058	1.21191423	down
pos_6766	PS(22:6(4Z,7Z,11E,13Z,15E,19Z)-2OH(10S,17)/18:3(6Z,9Z,12Z))	2549.469661	1427.620943	0.55996781	-0.836584199	0.006758489	1.25135385	down
pos_6769	CDP-DG(PGF1alpha/22:5(4Z,7Z,10Z,13Z,16Z))	902.0304791	263.1537359	0.29173486	-1.777270306	0.003382025	1.330612482	down
pos_6795	PIP(18:3(6Z,9Z,12Z)/6 keto-PGF1alpha)	586.7311692	58.64503753	0.099952143	-3.322618696	0.001320125	1.450454267	down
pos_680	N5-formyl-N5-hydroxy-L-ornithine	21177.64215	13314.44537	0.628702916	-0.669549641	0.022440711	1.070987716	down
pos_681	Nicotinuric acid	3774.312485	2603.573241	0.689813907	-0.535720881	0.006793711	1.241488248	down
pos_6811	Vipivotide tetraxetan	2431.457716	578.610814	0.237968693	-2.071156311	0.003333421	1.353316941	down
pos_6814	CDP-DG(20:4(5Z,8Z,11Z,14Z)/PGF2alpha)	350.4801292	99.69997906	0.284466852	-1.813667545	0.001754829	1.377903421	down
pos_6824	Fasciculol C	213.1214502	1986.844422	9.32259245	3.220731199	0.038298045	1.111022533	up
pos_683	Ethynol	5734.49058	1999.322118	0.348648601	-1.520154403	0.000194302	1.572259889	down
pos_6844	Licoricesaponin E2	1743.466191	888.259442	0.509479017	-0.972905364	0.000232048	1.545523511	down
pos_685	Betaine	17199.78487	10784.1164	0.626991354	-0.673482546	0.012211335	1.103089081	down
pos_6850	Acetylsoyasaponin A5	123.3644327	27.06428941	0.219384865	-2.188464095	0.003418882	1.354056296	down
pos_6851	(1S,2R)-1-C-(indol-3-yl)glycerol 3-phosphate	359.178109	108.0664641	0.300871521	-1.732780539	0.022244353	1.022676882	down
pos_6853	3-Phosphoadenosine	177.2812916	34.78479198	0.196212424	-2.349511699	0.01800572	1.129807892	down
pos_6867	O-Demethylmetoprolol	741.992467	1190.427632	1.604366197	0.682003475	0.011435678	1.195042502	up
pos_6909	CDP-DG(18:2(9Z,11Z)/PGJ2)	1199.961477	259.0778905	0.215905173	-2.211530283	0.000371844	1.553286151	down
pos_6913	CDP-DG(PGE2/22:6(4Z,7Z,10Z,13Z,16Z,19Z))	1040.492175	215.7896319	0.207391884	-2.269568661	0.003206986	1.352327053	down
pos_6916	Edulisin VI	1247.975387	2857.754089	2.289912221	1.195292297	0.001213783	1.479405233	up
pos_6923	2-Hydroxyicosanoylcarnitine	108.8092428	255.2428643	2.34578293	1.230069518	0.017964524	1.063887258	up
pos_6940	Abbott-195773	6007.424698	3775.292663	0.628437784	-0.670158172	0.012719381	1.134606574	down
pos_6947	Gentamicin C	26033.37714	36365.92581	1.396896208	0.48222483	0.018885855	1.122183958	up
pos_6953	PS(14:1(9Z)/PGJ2)	3836.496898	575.3149741	0.14995841	-2.737365663	0.000464902	1.576332644	down
pos_6967	Cyclosquamosin C	7995.527989	3035.387687	0.379635678	-1.397312513	0.00028664	1.513706527	down
pos_6972	Fevicordin B 2-[rhamnosyl-(1->4)-glucosyl-(1->6)-glucoside]	8998.579144	522.8021043	0.058098295	-4.105360368	0.001405818	1.437678158	down
pos_6975	Capsianoside V	1728.802538	410.7001572	0.23756337	-2.073615691	0.005804173	1.270590773	down
pos_6979	1-(beta-Mercapto-beta,beta-cyclopentamethylenepropionic acid)-2-(O-ethyl-tyr)-4-val-arginine vasopressin	26864.62333	140.2581026	0.005220922	-7.581479683	4.74109E-05	1.707105511	down
pos_6996	Rebaudioside B	6700.139431	710.1620017	0.105992123	-3.237971045	7.09645E-05	1.681687453	down
pos_7002	Cer(d18:0/18:1(11Z))	21293.3498	8.445562501	0.000396629	-11.29992179	5.17944E-05	1.698697441	down
pos_7010	CDP-DG(6 keto-PGF1alpha/18:2(9Z,11Z))	933.4598653	236.6308831	0.253498722	-1.97994962	0.002694662	1.362869758	down
pos_7029	Midecamycin acetate	5488.650048	2797.653876	0.509716206	-0.972233873	0.001777303	1.385299714	down
pos_7033	2-(4-Hydroxyphenyl)ethanol	44.30530423	20.18059821	0.45548944	-1.134510488	0.01747237	1.03618212	down
pos_7042	PE(18:3(9Z,12Z,15Z)/6 keto-PGF1alpha)	188.6259146	11.31224467	0.059971848	-4.059570762	0.019717926	1.102906118	down
pos_7046	CDP-DG(a-15:0/PGF1alpha)	1885.119719	641.9543682	0.340537719	-1.554113493	0.004192147	1.292215356	down
pos_7048	2-Nonene-1,4-diol	6.577964002	50.74205994	7.713946127	2.94746907	0.012681143	1.282961942	up
pos_7068	N-(1-Pyrenyl)maleimide	104.880257	663.3719431	6.325041167	2.66107487	0.000793434	1.603390519	up
pos_7069	Senecionine N-oxide	1078.593051	2056.955234	1.907072582	0.931359753	0.00065061	1.463265014	up
pos_7070	1-Heptadecanoylglycerophosphoethanolamine	9823.450896	15130.44127	1.540236871	0.623152238	0.003204585	1.331369063	up
pos_7071	PC(O-14:1(1E)/0:0)	42251.38818	68276.6854	1.615963128	0.69239428	0.002235365	1.395111785	up
pos_7079	TR-Saponin A	7125.327726	3081.370067	0.432453101	-1.209384414	0.00543877	1.301261396	down
pos_7095	Araliasaponin I	949.8965252	286.1391288	0.301231893	-1.731053569	3.57572E-05	1.607445333	down
pos_7108	(2-Acetyloxy-3-hydroxypropyl) (E)-octadec-9-enoate	20215.19441	39716.62982	1.964691954	0.974303129	0.000805506	1.5093735	up
pos_712	6-(alpha-D-Glucosaminyl)-1D-myo-inositol	4265.881321	1399.823174	0.328143956	-1.607599233	0.005749469	1.271404133	down
pos_7126	PIP(18:2(9Z,12Z)/PGF1alpha)	5738.698983	424.4663541	0.073965607	-3.757001595	0.009631925	1.237308836	down
pos_7129	Canescein	2002.3079	167.4793612	0.083643161	-3.579608612	0.00251425	1.360867829	down
pos_716	Theaflagallin	12.68841263	133.52615	10.52347161	3.395538811	0.003944578	1.444623755	up
pos_7169	Matesaponin 3	2024.164571	179.0702175	0.088466234	-3.498729273	0.001038599	1.432740955	down
pos_7176	3-O-Methylniveusin A	472.922069	2973.369377	6.287229064	2.652424326	4.41658E-05	1.61736815	up
pos_7199	PIP(TXB2/20:3(8Z,11Z,14Z))	427.3357326	111.2790657	0.260401968	-1.941187744	0.001028537	1.43399092	down
pos_7200	Tragopogonsaponin D	3121.189266	42.44191036	0.013597993	-6.200462438	5.60603E-05	1.688496579	down
pos_7228	Cannabidiol	743.2722271	1079.561157	1.452443825	0.538482367	0.009818422	1.177539473	up
pos_7229	14alpha-Hydroxy-5beta-cholest-7-ene-3,6-dione	4291.571368	7706.89074	1.795820244	0.844642948	0.000196045	1.530733047	up
pos_7245	PI(16:0/PGD2)	6748.490024	2407.790479	0.356789515	-1.486854877	3.32529E-05	1.614050147	down
pos_7250	triglyceride palmitate	9814.156867	1869.432891	0.19048329	-2.392263649	0.000987602	1.464622363	down
pos_7254	Esculeogenin A	109.6252513	3762.31809	34.31981268	5.100969773	0.048097243	1.086706305	up
pos_7265	(4Z,7Z,10S,11E)-10-Hydroperoxy-12-[(1R,4S,5S,6R)-6-[(2Z)-pent-2-en-1-yl]-2,3-dioxabicyclo[2.2.1]heptan-5-yl]dodeca-4,7,11-trienoylcarnitine	266.6811922	43.7150831	0.163922633	-2.608913035	0.027483872	1.069712921	down
pos_7269	N(6)-(Octanoyl)lysine	64.0676019	128.2013673	2.001032714	1.000744753	0.003049695	1.306951024	up
pos_7271	MG(0:0/14:1(9Z)/0:0)	434.0447602	652.9705898	1.504385376	0.589174187	0.011771962	1.206673856	up
pos_7283	N-Docosahexaenoyl GABA	807.4067746	4107.74151	5.087573748	2.346977802	0.006027765	1.345489803	up
pos_7306	Cer(d20:1/20:3(6,8,11)-OH(5))	8632.214216	1.76751E-08	2.04758E-12	-38.82922015	0.00065572	1.522016038	down
pos_7316	5,6-Dihydroxyprostaglandin F1a	113751.7658	165922.8335	1.458639628	0.544623495	0.01507873	1.11300703	up
pos_7330	8-iso PGF3α	2088.268529	3120.69504	1.494393559	0.579560142	0.003802541	1.252471866	up
pos_7336	(1R,9S,14S,18E,21S,23S,24R)-1,14-Dihydroxy-12-[(E)-1-[(3R)-4-hydroxy-3-methoxycyclohexyl]prop-1-en-2-yl]-23,25-dimethoxy-13,19,21,27-tetramethyl-17-prop-2-enyl-11,28-dioxa-4-azatricyclo[22.3.1.04,9]octacos-18-ene-2,3,10,16-tetrone	318.5830755	68.55202262	0.215177854	-2.216398489	0.007281743	1.218620865	down
pos_7375	Ginsenoside Rb1	1356.889286	114.2655118	0.084211375	-3.569841077	0.00039025	1.572651761	down
pos_7377	Thr Thr Lys	2300.168902	3232.803382	1.405463477	0.491045964	0.031177281	1.035198134	up
pos_7399	DG(2:0/TXB2/0:0)	15116.37423	280.7974817	0.018575716	-5.750438334	0.000319702	1.578837175	down
pos_7432	22-Acetylpriverogenin B	45.4028428	2066.257705	45.5094346	5.508093758	0.03167877	1.165179498	up
pos_7442	24-Nor-5β-cholane-3α,7α,22,23-tetrol	10110.40244	25376.40798	2.509930552	1.327647447	0.00017732	1.58995362	up
pos_7449	Putrescine	2.810001335	51.83426881	18.44635025	4.205263491	0.002069028	1.479333934	up
pos_7451	3b-Pregnadienolone 3-[rhamnosyl-(1->4)-rhamnosyl-(1->4)-rhamnosyl-(1->4)-glucoside]	468.5974147	112.8212188	0.240763639	-2.054310568	0.000143005	1.608531184	down
pos_7453	CDP-DG(6 keto-PGF1alpha/18:1(11Z))	759.4404846	398.7373179	0.525040903	-0.929498275	0.034474108	1.031235765	down
pos_7469	DG(8:0/0:0/PGF1alpha)	372.6223433	4824.058294	12.94624002	3.694461252	0.025146084	1.195129469	up
pos_7473	Erythromycin propionate	79.986129	215.4952234	2.694157425	1.429834153	0.030172524	1.053801516	up
pos_7479	PC(18:0/6 keto-PGF1alpha)	1633.74164	173.0776698	0.105939437	-3.238688346	0.02798883	1.027418774	down
pos_7488	PA(22:6(5Z,8E,10Z,13Z,15E,19Z)-2OH(7S, 17S)/21:0)	276.8780487	500.6414642	1.808165965	0.854527104	0.043822202	1.044331946	up
pos_749	Calceolarioside E	1687.007393	1173.413088	0.695558949	-0.523755307	0.025454327	1.010302269	down
pos_751	lysophosphatidylinositol	431.9662045	1064.709131	2.464797292	1.301469003	0.042415125	1.03557485	up
pos_7534	7-[(1R,2R,3R,5S)-3,5-Dihydroxy-2-[(3S)-3-hydroxyoctyl]cyclopentyl]heptanoylcarnitine	25.33321828	1084.025046	42.79065668	5.419223914	0.017937482	1.258282946	up
pos_7537	Gliadorphin	16032.90194	6944.341728	0.433130681	-1.207125726	0.000320914	1.521693157	down
pos_7540	CDP-DG(16:0/PGJ2)	7702.675959	351.3628716	0.045615689	-4.454326079	0.000493076	1.532595373	down
pos_7547	CAY10408	8169.155909	14296.18949	1.7500204	0.807371739	0.000105441	1.55981525	up
pos_7548	MG(22:6(4Z,7Z,11E,13Z,15E,19Z)-2OH(10S,17)/0:0/0:0)	14617.72059	21156.61493	1.447326538	0.533390451	0.007277382	1.246160195	up
pos_7565	(-)-Glycinol	4602.659462	1437.944714	0.312416055	-1.678459498	0.001590262	1.383375893	down
pos_7568	5b-Cholestane-3a,7a,12a,23-Tetrol	8623.079082	12587.2061	1.459711314	0.545683077	0.002031706	1.332311006	up
pos_757	2-Heptenoic acid	22750.74246	6896.873653	0.303149388	-1.721899185	0.000181036	1.616444383	down
pos_7575	Zygadenine	4140.313198	6620.211525	1.598963945	0.677137408	0.001626841	1.396458855	up
pos_7580	Angiotensin II	7266.705097	351.1852976	0.048327996	-4.370997006	0.011058063	1.207943936	down
pos_7583	Araliasaponin III	196.1044537	57.96649233	0.295589882	-1.758331208	0.001788468	1.352304298	down
pos_7599	alpha-Solamarine	11085.29525	422.5436899	0.038117495	-4.713402866	0.013285368	1.183329606	down
pos_760	2-Amino-4-methyl-5-phosphonopent-3-enoic acid	635.6802363	959.4619907	1.509346895	0.59392442	0.00507895	1.286797287	up
pos_7601	PIP(PGF2alpha/20:4(5Z,8Z,11Z,14Z))	1611.893957	62.05132724	0.038495912	-4.699150956	0.001458909	1.478562602	down
pos_7603	Octopine	990.7375904	1833.187446	1.850325923	0.887779414	0.020992515	1.097728034	up
pos_7606	13,14-dihydro-15-keto PGF2α isopropyl ester	11838.62677	17328.94365	1.463762984	0.549681968	0.01856993	1.154675493	up
pos_762	L-DOPA n-Butyl Ester	13161.06423	19920.36827	1.513583394	0.597968165	0.030218717	1.114730758	up
pos_7621	Angiotensin (1-7)	2042.926804	343.1515219	0.167970542	-2.573719857	0.008369901	1.253854715	down
pos_7633	(4-{2-[(1R,16Z,24Z,29Z)-1,18-dihydroxy-19,31-dimethoxy-15,17,21,23,30,36-hexamethyl-2,3,10,14,20-pentaoxo-11,27,37-trioxa-4-azatetracyclo[31.3.1.0⁴,⁹.0²⁶,²⁸]heptatriaconta-16,24,29-trien-12-yl]propyl}-2-methoxycyclohexyl)oxidanesulfonic acid	1463.014065	263.9489241	0.180414482	-2.470612949	0.007049907	1.270658644	down
pos_764	N-Acetylneuraminic acid	18600.34197	4861.300185	0.26135542	-1.935915017	0.000939431	1.526791247	down
pos_7649	Glucosylsphingosine	425.8952598	10756.15	25.25538793	4.658519297	0.001013002	1.584912246	up
pos_7651	PL	854.5775785	333.7718649	0.390569415	-1.356349117	0.00172868	1.338262044	down
pos_7653	EnP(5,8)	8743.966627	14657.41835	1.676289375	0.74527122	0.000320864	1.503578978	up
pos_7658	Corchorusoside E	1188.808129	332.0971925	0.279353063	-1.839838454	3.54137E-06	1.712964721	down
pos_7659	Dexelvucitabine	4457.266132	1945.310863	0.436435879	-1.196158385	0.00985939	1.182542527	down
pos_7660	kainic acid	1519.474531	620.649742	0.408463406	-1.291721262	0.008717689	1.20278187	down
pos_7662	Tolmetin	1772.783656	797.7396472	0.449992668	-1.1520266	0.012536553	1.149397159	down
pos_7663	Asn-Gly-OH	671.112006	277.2796279	0.413164458	-1.275211943	0.014559995	1.137296554	down
pos_7671	CDP-DG(a-21:0/PGJ2)	1592.30882	37.45690989	0.023523647	-5.409744471	0.000139052	1.650679396	down
pos_7675	3alpha,12alpha-Dihydroxy-5beta-pregnan-20-one diacetate	16368.65702	26832.07184	1.639234778	0.713022498	0.001013104	1.394561501	up
pos_7703	Estradiol-17beta 3-glucuronide	3969.32037	866.2724714	0.218242014	-2.195999232	0.000135489	1.633603817	down
pos_7709	[12]-Gingerdione	23296.1561	38779.64789	1.664637193	0.735207776	0.00046763	1.471803198	up
pos_7715	2-Methyl-2-oxazoline	26.90932513	159.307791	5.920170434	2.56563871	0.001041364	1.44395047	up
pos_772	Danoprevir	1499.609521	511.9930305	0.341417565	-1.550390813	0.000630287	1.408594795	down
pos_775	(S)-3-Hydroxyisobutyric acid	952.8807828	470.2879797	0.493543356	-1.018751268	0.000445533	1.465864287	down
pos_7751	Taurocholate	29131.88402	40524.58257	1.391073181	0.476198318	0.011771768	1.133727488	up
pos_7764	PE(14:0/PGF2alpha)	58.94679761	173.4386172	2.942290747	1.556939816	0.012926355	1.199825021	up
pos_7775	PS(22:6(4Z,7Z,10Z,13Z,16Z,19Z)/15:0)	103.808143	252.6021154	2.433355498	1.282947104	0.003176808	1.442748801	up
pos_7776	PE(PGD1/16:1(9Z))	7.198343509	54.05569418	7.509462991	2.908709743	0.015717353	1.254226754	up
pos_7779	MG(22:6(4Z,7Z,10Z,13E,15E,19Z)-OH(17)/0:0/0:0)	9566.741917	15784.88362	1.649974856	0.72244404	0.001437163	1.365701478	up
pos_779	L-Proline	9071.741219	4545.913073	0.501107005	-0.996809389	4.14056E-05	1.681666734	down
pos_7797	PS(22:4(7Z,10Z,13Z,16Z)/TXB2)	3032.61212	505.960104	0.166839703	-2.58346545	0.000780743	1.527908368	down
pos_7825	(1R,4S)-1-ethyl-4-((E)-pent-2-en-4-yn-1-yl)octahydro-2H-quinolizine	1531.458023	3515.826494	2.295738075	1.198958052	0.012664508	1.281024525	up
pos_7827	17-Aminogeldanamycin	4397.049784	2203.448146	0.501119672	-0.996772921	0.007087817	1.21241271	down
pos_7830	3-(L-Menthoxy)-2-methylpropane-1,2-diol	147.6927215	433.3211087	2.933936786	1.552837787	0.004354029	1.28107537	up
pos_7835	Sterebin A	55536.73426	88569.10889	1.594784246	0.673361259	0.008278024	1.23702061	up
pos_7840	Oleandolide	2382.22423	1468.743769	0.61654304	-0.697726484	0.002634355	1.270281558	down
pos_7843	Methyl linolenate	56.23043207	178.3902648	3.172486112	1.665613848	0.000530405	1.514666341	up
pos_7847	Blumenol C O-[apiosyl-(1->6)-glucoside]	1400.27504	616.3986314	0.440198257	-1.183774664	0.000213294	1.590226024	down
pos_7854	chromomycin a3	144.2828272	61.08436908	0.423365485	-1.240024437	3.75027E-05	1.621087077	down
pos_7868	MG(0:0/20:1(11Z)/0:0)	417.3017687	796.6060492	1.908944819	0.9327754	0.001053566	1.404008523	up
pos_7871	PS(14:0/20:3(5Z,8Z,11Z))	23.64802622	232.916666	9.849306824	3.300022194	0.032923016	1.157879065	up
pos_7876	PI(18:2(9Z,12Z)/PGF1alpha)	23762.09297	9187.302469	0.386636921	-1.370948683	0.031012703	1.022014743	down
pos_7877	Arginine vasopressin 1-8	588.3076296	255.0325649	0.433502052	-1.205889271	0.006064598	1.204987137	down
pos_7888	(22E)-3α,7α,12α-Trihydroxy-5β-chol-22-en-24-oic Acid	8970.687144	12104.68346	1.349359672	0.43227495	0.006247549	1.225637941	up
pos_7892	SM(d16:1/TXB2)	40.70407831	131.1881565	3.222973272	1.688392224	0.000303353	1.516701753	up
pos_7893	PG(PGE1/18:0)	2003.585294	3358.88332	1.676436401	0.745397753	0.012797829	1.178789706	up
pos_7899	Microcystin LW	2200.480714	1184.949202	0.538495609	-0.892993514	0.017489182	1.110165611	down
pos_7902	Ubiquinone-9	204.6534632	714.886112	3.493154237	1.804530345	0.021233476	1.106514376	up
pos_7903	PC(6 keto-PGF1alpha/18:1(11Z))	105.7509823	634.3496848	5.998522859	2.58460728	0.003569903	1.437449193	up
pos_7912	4-Isopentylphenol	19.45108462	338.4544808	17.40028833	4.121039308	0.001758353	1.567384723	up
pos_7923	PI(PGE2/18:2(9Z,12Z))	2000.85148	1101.513074	0.550522158	-0.861127464	0.00041754	1.47871709	down
pos_7930	Acutoside B	383.6270823	950.6496725	2.478056728	1.309209214	0.005382306	1.233307033	up
pos_7940	N-Oleoyl Arginine	1825.183105	2851.858796	1.562505585	0.643861347	0.000475714	1.441578909	up
pos_7948	CDP-DG(20:1(11Z)/TXB2)	699.0702833	424.1220285	0.606694403	-0.720958092	0.012865111	1.128246642	down
pos_7966	PG(18:0/20:4(5Z,8Z,11Z,14Z))	1478.441371	6008.009283	4.063745373	2.022810008	0.002054754	1.415837459	up
pos_7970	PI(5-iso PGF2VI/20:4(5Z,8Z,11Z,14Z))	241.2351071	131.8578959	0.546594969	-0.871455914	0.018001775	1.099336316	down
pos_7979	25-hydroxy-16,17,23,23,24,24-hexadehydrovitamin D3 / 25-hydroxy-16,17,23,23,24,24-hexadehydrocholecalciferol	116922.5717	227749.7002	1.947867695	0.961895688	2.75076E-05	1.641272271	up
pos_7991	9(10)-EpOME	7561.747843	16885.34464	2.232994936	1.15897998	1.76477E-05	1.636859051	up
pos_7999	DG(20:0/0:0/20:4(5Z,8Z,11Z,14Z)-OH(20))	438.2247737	1149.884331	2.623960122	1.391745795	0.001425556	1.36504266	up
pos_8013	Partricin	821.4121196	274.3337753	0.333978242	-1.58217398	0.000215596	1.518428011	down
pos_8017	45-Hydroxyhomoyessotoxin	703.0340409	128.2817276	0.182468729	-2.454278858	0.00132904	1.428982605	down
pos_8026	1α,25-dihydroxy-9,11-didehydro-3-deoxyvitamin D3 / 1α,25-dihydroxy-9,11-didehydro-3-deoxycholecalciferol	7731.774063	23011.67748	2.976248051	1.573494771	8.25784E-06	1.747062389	up
pos_8036	PGP(20:4(5Z,8Z,11Z,14Z)/LTE4)	534.6602085	148.9782974	0.278641079	-1.843520131	0.002797944	1.341974306	down
pos_8043	1alpha,3beta,22R-Trihydroxyergosta-5,24E-dien-26-oic acid 3-O-b-D-glucoside 26-O-[b-D-glucosyl-(1->4)-6-acetyl-b-D-glucosyl-(1->2)-6-acetyl-b-D-glucosyl] ester	290.246843	88.21822205	0.303942055	-1.718131785	0.016291031	1.123404326	down
pos_8046	(5Z,8Z)-1,5,8-Heptadecatriene	63.92740634	136.9875189	2.142860578	1.099537986	0.002425608	1.381018002	up
pos_8049	Tfllr-NH2	146.797197	2146.132401	14.61970967	3.869842756	0.00113839	1.595631702	up
pos_8054	PG(20:4(8Z,11Z,14Z,17Z)-2OH(5S,6R)/20:1(11Z))	58172.83532	8403.018009	0.144449174	-2.791366141	0.001047374	1.481451511	down
pos_8055	PGP(PGF1alpha/20:2(11Z,14Z))	361759.2001	45130.10346	0.124751778	-3.002867716	0.000876774	1.498558327	down
pos_8057	Acetyl-(Nle4,Asp5,D-2-Nal7,Lys10)-cyclo-a-MSH (4-10) amide	3215.032953	928.378582	0.288761763	-1.79204838	7.00077E-05	1.600881633	down
pos_8059	CDP-DG(18:1(11Z)/PGD1)	989.2304258	154.4996851	0.156181695	-2.678702716	0.000115345	1.628444321	down
pos_8060	(E)-2-Methyl-2-buten-1-ol O-beta-D-Glucopyranoside	2556.643942	4788.471636	1.872952099	0.905314003	0.000210713	1.563460802	up
pos_8065	Antroquinonol	782431.6543	357087.6932	0.456381962	-1.131686324	0.001590927	1.413561079	down
pos_8066	PE(14:0/20:4(5Z,8Z,11Z,13E)+=O(15))	69.60117462	485.0424404	6.96888297	2.800927427	0.001967807	1.505832493	up
pos_8068	PGP(PGF1alpha/22:5(4Z,7Z,10Z,13Z,16Z))	49656.53855	13037.57335	0.262555018	-1.929308328	0.000106902	1.57342007	down
pos_8069	Angiotensin A	3016.51617	1028.803709	0.341056918	-1.551915566	0.00217657	1.31770229	down
pos_8072	CDP-DG(i-19:0/20:5(7Z,9Z,11E,13E,17Z)-3OH(5,6,15))	1478.662984	669.3368217	0.452663541	-1.143488985	0.001530327	1.335240743	down
pos_8080	CDP-DG(18:2(9Z,11Z)/a-15:0)	3827.313375	2076.242579	0.542480423	-0.88235702	0.001936932	1.379678136	down
pos_8082	PI(TXB2/20:0)	4159.148163	1703.909651	0.409677555	-1.28743924	0.003832476	1.295055728	down
pos_8083	PIP2(16:0/22:2(13Z,16Z))	1684.49611	1026.243137	0.609228559	-0.714944523	0.03226885	1.020427184	down
pos_8086	Dumetorine	2083.710265	1242.442832	0.596264679	-0.745975217	0.005633165	1.281683907	down
pos_8090	1beta-Hydroxycholic acid	10251.2446	20936.79968	2.04236661	1.030241857	0.000891785	1.415782279	up
pos_8094	Cer(d16:1/5-iso PGF2VI)	99.02261438	2090.592883	21.11227719	4.400010293	0.022301864	1.207074444	up
pos_8098	PG(6 keto-PGF1alpha/16:0)	1072.296128	810.0615926	0.755445787	-0.404599867	0.013206058	1.151028516	down
pos_8102	PC(18:1(11Z)/6 keto-PGF1alpha)	59.46733521	405.8679081	6.825056253	2.770840937	0.001950394	1.486423058	up
pos_8105	PGP(22:6(5Z,8E,10Z,13Z,15E,19Z)-2OH(7S, 17S)/18:0)	4330.636263	2720.151933	0.62811831	-0.670891769	0.00523881	1.26337606	down
pos_8107	Melilotussaponin O1	1138.882572	408.0444468	0.358284916	-1.480820788	0.000515649	1.491771008	down
pos_8111	10-Oxo-11-octadecen-13-olide	13640.92084	20446.0389	1.498875269	0.583880332	0.012579353	1.222027287	up
pos_8120	2,6,6-Trimethyl-1-cyclohexen-1-acetaldehyde	892.7140777	1387.227281	1.553943548	0.635934094	0.02587504	1.109198214	up
pos_8130	Demethylphylloquinol	235.4442167	570.2286063	2.421926579	1.27615513	0.000202955	1.614610473	up
pos_8144	PS(PGF1alpha/22:6(4Z,7Z,10Z,13Z,16Z,19Z))	1405.44136	982.8378936	0.699309072	-0.515997873	0.00703154	1.214003267	down
pos_8146	Lithocholate 3-O-glucuronide	3866.098609	6942.861557	1.795831472	0.844651968	0.000294527	1.556246242	up
pos_8150	N-(1-Hydroxypropan-2-yl)icosa-5,8,11,14-tetraenamide	218837.0424	465704.627	2.128088654	1.089558253	6.7199E-06	1.700258984	up
pos_8156	PG(O-16:0/16:0)	1074.736968	4739.344347	4.409771402	2.14070387	0.004475958	1.43548026	up
pos_816	Therafectin	134.8377833	25.1738324	0.186697169	-2.421228044	0.001321058	1.411340814	down
pos_8165	bufalin	4627.707954	9236.764997	1.99596973	0.997089842	0.007927915	1.259068815	up
pos_8169	isopropyl unoprostone	103.4929751	393.5110791	3.802297486	1.926871411	0.019969216	1.18181056	up
pos_8179	6,7-Didehydrofevicordin F 3-[glucosyl-(1->6)-glucoside]	1160.215689	463.3262007	0.399344885	-1.324292861	0.006207112	1.260724484	down
pos_8180	N-Stearoyl Glutamine	602.3309406	4.433915601	0.007361262	-7.08583125	0.01270499	1.157779788	down
pos_8199	Panaquinquecol 2	1793.236282	657.0159143	0.36638558	-1.448565373	0.000350025	1.487149484	down
pos_820	gailiapenta	2743.746996	560.4035724	0.204247539	-2.291609398	0.001550193	1.415075237	down
pos_8202	MG(18:0/0:0/0:0)	6202.717354	9560.669556	1.541367922	0.624211271	0.000260642	1.468181622	up
pos_8218	CDP-DG(a-17:0/PGF2alpha)	1534.023422	301.9890679	0.196860793	-2.344752281	0.003716391	1.367910343	down
pos_8224	2-Heptylfuran	1234.466726	4682.151366	3.792853437	1.923283624	0.000346643	1.602950965	up
pos_8228	3alpha-Hydroxyoreadone	426.2858902	1845.9806	4.330381659	2.114494183	0.001378308	1.54699	up
pos_8230	Oxociprofloxacin	42.76560798	438.8824971	10.26251041	3.35931178	0.000180093	1.687328337	up
pos_8235	N-Nervonoyl Glutamine	400.2663946	4322.191453	10.79828712	3.432730578	0.026418286	1.159410942	up
pos_8238	Hydroxy Ritonavir	5137.920532	1258.518738	0.244947101	-2.02945788	0.00099771	1.361880468	down
pos_8256	(R)-Apiumetin glucoside	670.5396431	1291.714953	1.926381186	0.945893207	0.00553031	1.265748762	up
pos_8260	Sanchinoside B1	590.5659643	3426.976593	5.802868434	2.53676622	0.003067897	1.450866065	up
pos_8272	9-Hydroxylinoleic acid	2243.81667	4233.588194	1.886779901	0.915926138	0.00296403	1.344062454	up
pos_8280	UDP-3-O-(3-hydroxytetradecanoyl)-D-glucosamine	2972.414712	110.3139783	0.03711258	-4.751947899	0.005948194	1.24623994	down
pos_8281	PA(22:4(7Z,10Z,13Z,16Z)/24:1(15Z))	342.8541977	839.9397677	2.449845367	1.29269069	0.019884418	1.162894317	up
pos_8282	(S)-2-Aminobutanoate	9.952669717	69.86504294	7.019728869	2.811415309	0.005067606	1.291660927	up
pos_8288	N-[Bis(3-aminopropyl)amino]-N-hydroxynitrous amide	2185.596703	3436.772472	1.572464155	0.65302713	0.001200334	1.353808147	up
pos_8289	[3-(2-Aminopropyl)-6-methylidenecyclohexa-1,3-dien-1-yl]methanediol	1545.538978	2493.337899	1.613248151	0.689968372	0.001245247	1.346167893	up
pos_8293	PGF2α 1,9-lactone	79964.40792	149861.6815	1.874104809	0.906201638	0.000316795	1.451993014	up
pos_8298	(2,3-Dimethoxyphenyl)-[1-[2-(4-fluorophenyl)ethyl]piperidin-4-yl]methanol	93.27701266	1322.004593	14.17288735	3.825061794	0.031420867	1.079577009	up
pos_8301	1α,3α,7α-Trihydroxy-5β-cholan-24-oic Acid	245046.8873	692719.7036	2.826886361	1.499213889	0.002700933	1.315903328	up
pos_8305	PE(PGF2alpha/14:0)	10.51792223	96.54244765	9.178851631	3.198313669	0.002125104	1.499206357	up
pos_8309	13'-Hydroxy-gamma-tocotrienol	424.9465131	1097.112999	2.58176727	1.368358956	0.003277541	1.289625076	up
pos_8312	TG(22:5(4Z,7Z,10Z,13Z,16Z)/20:5(5Z,8Z,11Z,14Z,17Z)/22:6(4Z,7Z,10Z,13Z,16Z,19Z))	2935.270205	16672.98536	5.680221647	2.505947226	0.01192219	1.222471285	up
pos_8322	2-(2-Methoxyethoxy)ethanol	967.7131478	2191.80444	2.264931963	1.179467713	0.000571057	1.410620098	up
pos_8325	N-Acetylasparagine	196.6085299	376.7665094	1.9163284	0.938344816	0.009698126	1.139419665	up
pos_8329	4-Isopropylphenylacetaldehyde	1882.991964	3403.255562	1.807365951	0.853888649	0.00154639	1.337483528	up
pos_8330	Norecasantalal	41.81998764	193.1566473	4.618763853	2.207506786	0.000665141	1.436156301	up
pos_8332	Cadalene	1385.764869	2261.666588	1.632070951	0.706703777	0.002004831	1.30321399	up
pos_8333	Methyl jasmonate	2588.610658	4100.322459	1.583985775	0.663559379	0.003831887	1.243415601	up
pos_8334	Nitropolyzonamine	820.9395896	1422.396786	1.732644891	0.792976001	0.000746012	1.385774652	up
pos_8335	5alpha-androst-16-en-3-one	2910.394559	6006.206287	2.063708602	1.045239275	0.000543471	1.419531898	up
pos_8336	Avocadyne 2-acetate	2162.895705	3956.627665	1.829319674	0.871307208	0.000557566	1.420063037	up
pos_8337	[12]-Gingerdiol	2150.253962	4310.115931	2.004468312	1.003219611	0.000992728	1.37108378	up
pos_8339	5β-Chola-3,8(14),11-trien-24-oic Acid	117322.2113	280658.3368	2.392201218	1.258338746	0.001379204	1.348166719	up
pos_8359	PG(20:4(6Z,8E,10E,14Z)-2OH(5S,12R)/18:0)	2952.523686	5112.025022	1.731408641	0.791946265	0.001076113	1.388930738	up
pos_8361	PC(22:6(5Z,8E,10Z,13Z,15E,19Z)-2OH(7S, 17S)/18:2(9Z,12Z))	2122.306471	5060.056847	2.38422533	1.25352059	0.002080806	1.338597553	up
pos_8363	PG(a-21:0/PGE2)	4887.303889	22943.10148	4.694429076	2.230949712	8.90507E-05	1.679484029	up
pos_8364	PS(20:0/20:3(8Z,11Z,14Z)-2OH(5,6))	356.8359126	1186.118549	3.323988722	1.732915487	0.00067879	1.594263024	up
pos_8370	Dehydroabietic acid	1192.001147	1651.348549	1.385358188	0.470259037	0.023214459	1.052074823	up
pos_8390	PA(P-16:0/PGF1alpha)	15.09114945	302.381887	20.03703482	4.324597122	0.018671451	1.23999537	up
pos_8399	MG(24:6(6Z,9Z,12Z,15Z,18Z,21Z)/0:0/0:0)	2155.397113	5015.465417	2.326933346	1.218429886	0.009162854	1.249815419	up
pos_840	2-Methyl-1-Pyrroline	413.0171054	969.7742014	2.348024304	1.231447342	0.001336247	1.430734855	up
pos_8402	alpha-Terpinyl pentanoate	85.48056634	235.4483335	2.754407739	1.46174214	0.015499449	1.246385119	up
pos_8403	2-Benzylidene-1-heptanol	216.9249834	480.611797	2.215566826	1.147675842	0.011133531	1.258348975	up
pos_8404	Triethylene glycol monohexyl ether	395.8073435	603.909415	1.52576607	0.609533786	0.001065032	1.356234981	up
pos_8406	N-Acetyl-D-Glucosamine 6-Phosphate	649.9935582	28.60789815	0.044012587	-4.50594001	0.002469973	1.365853918	down
pos_8408	1alpha-Hydroxycorticosterone	300.4943228	1005.672772	3.346728028	1.742751315	0.003784555	1.474204303	up
pos_841	3-methyl-4-cis-hydroxy-2-butenal	5066.886586	2669.906599	0.526932378	-0.924310264	0.015955416	1.104006921	down
pos_8413	Bacoside A	7441.400451	2602.184478	0.349690155	-1.515850915	0.003271847	1.355855436	down
pos_8418	Chinenoside VI	435.4104361	99.21287762	0.227860587	-2.13377669	0.00033583	1.529788879	down
pos_8422	2-Hydroxy-4-oxo-5,12-heneicosadien-1-yl acetate	7514.736242	10835.46239	1.441895236	0.527966346	0.003940452	1.268288917	up
pos_8423	Bufalin	4406.418997	6448.200823	1.463365338	0.549289992	0.006787975	1.192325739	up
pos_8457	25-hydroxy-23,23,24,24-tetradehydrovitamin D3 / 25-hydroxy-23,23,24,24-tetradehydrocholecalciferol	8630.614305	12703.8229	1.471948861	0.55772755	0.001103336	1.381326975	up
pos_8461	12(13)-EpOME	12665.88877	27743.03721	2.190374297	1.131177422	0.001557267	1.388865408	up
pos_8474	PC(PGF1alpha/20:5(5Z,8Z,11Z,14Z,17Z))	1039.969559	3458.150153	3.325241707	1.733459212	0.004193881	1.317476386	up
pos_8477	DG(8:0/20:5(6E,8Z,11Z,14Z,17Z)-OH(5)/0:0)	7.307852568	196.1174367	26.83653439	4.746126472	0.003591493	1.44035831	up
pos_8483	Formylisoglutamine	74.34746566	146.4955027	1.970416898	0.978500906	0.006089655	1.195924422	up
pos_8485	1-Benzyl-1,2,3,4-tetrahydroisoquinoline	825.7487321	1629.143654	1.972929041	0.980339069	8.30014E-05	1.5335511	up
pos_8489	8,11,14-Octadecatriynoic acid	630.2392482	981.6554902	1.557591808	0.639317202	0.000813215	1.384573024	up
pos_8491	ISOSTEVIOL	1695.341057	3396.59265	2.003486341	1.002512674	0.000253817	1.479788801	up
pos_8493	[12]-Shogaol	2725.461186	5157.693763	1.89241138	0.920225741	5.55285E-05	1.560571916	up
pos_8496	cholacalcioic acid / 25,26,27-trinorvitamin D3 24-carboxylic acid / 25,26,27-trinorcholecalciferol 24-carboxylic acid	51955.25304	197216.8687	3.795898531	1.924441428	0.000855461	1.473019904	up
pos_8512	PC(PGF1alpha/P-16:0)	6984.009471	71461.3506	10.23213827	3.35503576	0.002629914	1.432691746	up
pos_8518	PE(22:6(5Z,8E,10Z,13Z,15E,19Z)-2OH(7S, 17S)/DiMe(11,3))	859.8026042	1597.260399	1.857705932	0.893522147	0.008029924	1.257720073	up
pos_8519	PE(18:1(12Z)-2OH(9,10)/24:0)	351.862897	1505.465905	4.278558261	2.097124736	0.003406164	1.388938932	up
pos_8521	PA(24:0/TXB2)	378.847169	1532.144058	4.044227285	2.015864079	0.015934027	1.22267188	up
pos_8523	PGP(PGF1alpha/20:3(5Z,8Z,11Z))	1145.199025	2604.06867	2.27390053	1.185169146	0.003557216	1.300341478	up
pos_8525	2-Carboxy-1-[5-(2-carboxy-1-pyrrolidinyl)-2-hydroxy-2,4-pentadienylidene]pyrrolidinium	1274.152173	346.2917327	0.271782084	-1.879477739	0.029360983	1.014354215	down
pos_8533	25-Hydroxy-24-oxocholecalciferol	9320.989008	15879.78712	1.703659033	0.768636626	0.003401548	1.370742057	up
pos_8542	beta-Citraurol	228.5685446	464.8427875	2.033712856	1.024115996	0.000913644	1.460314403	up
pos_8556	(3alpha,5beta,11beta,17beta)-9-Fluoro-17-methylandrostane-3,11,17-triol	3574.496736	5893.495447	1.648762297	0.721383419	0.010676911	1.098750254	up
pos_8567	Cyclandelate	1578.758991	293.1007453	0.185652621	-2.429322408	2.16713E-05	1.62729199	down
pos_8576	PC(PGD2/P-18:0)	59.73185058	584.0385231	9.777673342	3.289491208	0.040149552	1.025456155	up
pos_8586	Laudanine	10948.73778	1921.347158	0.175485722	-2.510574438	0.002336035	1.389604726	down
pos_8588	Pleurotin	547.552445	1447.144901	2.642933866	1.402140325	0.014812605	1.207306125	up
pos_8609	1,2-dihydrostilbene	321.2297895	673.9581701	2.098056258	1.069053363	0.027321773	1.080262711	up
pos_8613	Prodolic acid	4775.957178	6204.116305	1.299030974	0.377435831	0.024487966	1.021034794	up
pos_8622	MG(0:0/20:3(8Z,11Z,14Z)/0:0)	80223.88872	132117.6971	1.646862291	0.719719923	0.000106387	1.542918886	up
pos_863	5-Acetyl-2,4-dimethyloxazole	1072.318126	2058.330327	1.919514627	0.940741554	0.009748893	1.264997505	up
pos_8653	Cer(d18:2(4E,14Z)/LTE4)	2332.183404	3598.574232	1.543006534	0.625744171	0.009348746	1.235477989	up
pos_8654	12'-Apo-b-carotene-3,12'-diol	202.5358135	507.8629955	2.507521938	1.326262323	0.00161587	1.373410711	up
pos_8655	SM(d18:2(4E,14Z)/6 keto-PGF1alpha)	9000.764715	41400.16509	4.599627521	2.201517036	0.045884911	1.022768307	up
pos_8660	Torvoside A	1660.93516	2840.908056	1.710426828	0.774356387	0.037970066	1.00890024	up
pos_8661	PGP(6 keto-PGF1alpha/i-19:0)	35867.31889	18022.92495	0.50248877	-0.992836741	0.020926302	1.059200721	down
pos_8668	5,8,11-Heptadecatriynoic acid	840.4104616	1558.207764	1.854103245	0.890721582	0.000202614	1.490088283	up
pos_867	Isoleucylproline	1037.228613	374.9570252	0.361498922	-1.467936751	0.010740727	1.177334593	down
pos_8672	35S-Methylokadaic acid 7-hexadecanoate	1045.534611	12625.14259	12.07529857	3.593986956	0.021973763	1.162741064	up
pos_8680	Pregnanetriol 3a-O-b-D-glucuronide	738.7081807	111.7376338	0.151260859	-2.72488938	0.010814694	1.187337431	down
pos_8681	Cyclooctyne	1277.281401	2257.693665	1.767577343	0.821773344	0.00307039	1.282815333	up
pos_8686	Hercynine	68.77880855	131.8083247	1.916408956	0.938405461	0.008900555	1.176258344	up
pos_8687	Stearidonic Acid	553.6111278	1149.295162	2.075997219	1.053804511	0.002886459	1.307085603	up
pos_8691	Cymathere lactone	1061.169755	1760.808829	1.659309286	0.730582822	0.001211068	1.353951649	up
pos_8695	Docosahexaenoic Acid methyl ester	2627.211945	5472.025443	2.082826036	1.058542346	0.001370331	1.364395911	up
pos_8699	9'-Carboxy-alpha-chromanol	213677.8355	482390.969	2.257562034	1.174765631	0.004352218	1.276147261	up
pos_8719	Tulathromycin A	900.2713318	2295.199584	2.549453152	1.350187828	0.009545436	1.219776303	up
pos_8727	16-Hydroxy-10-oxohexadecanoic acid	740.1623647	1678.642898	2.267938736	1.181381669	0.002181894	1.451489587	up
pos_8730	6'-Oxolividamine	2236.583832	420.6174341	0.18806245	-2.41071628	0.002737018	1.284479634	down
pos_8751	19alpha-19-Hydroxy-3,11-dioxo-12-ursen-28-oic acid	6000.853638	4396.795234	0.732694963	-0.448715397	0.029654024	1.025033539	down
pos_8753	Bucolome	10016.60654	2810.538304	0.280587871	-1.833475448	0.003530088	1.27952229	down
pos_8760	Avenacoside A	2972.108904	1857.742284	0.625058618	-0.677936603	0.004436393	1.204510118	down
pos_8775	(1'R)-Nepetalic acid	26.82477435	57.73790149	2.152409587	1.105952638	0.013998903	1.137719759	up
pos_8785	N-(2-methyl-3-chloro-4-hydroxyphenyl)anthranilic acid	793.3530631	21.44345854	0.027028897	-5.209353529	0.003991274	1.330995171	down
pos_8788	Heneicosanoic acid	0.724208943	23.00492254	31.76558748	4.989392796	0.024584365	1.163207926	up
pos_8829	1,25-Dihydroxy-16-ene-vitamin D3	16506.48516	22365.9631	1.354980354	0.438271934	0.033537676	1.022865963	up
pos_883	3-{[(2E)-4-Amino-4-oxobut-2-enoyl]amino}-L-alanine	2678.461339	7085.095082	2.645210882	1.403382742	0.000157806	1.54495447	up
pos_8834	PS(18:0/20:4(5Z,8Z,11Z,14Z)-OH(20))	42.99977999	144.6556945	3.364103132	1.750221934	0.011103826	1.307727148	up
pos_8842	PE(PGF1alpha/DiMe(9,5))	19.74406468	179.15203	9.073715718	3.18169346	0.003692514	1.44170168	up
pos_8859	Shikimic acid	304.569746	32.14829387	0.105553143	-3.243958561	0.001237149	1.461072888	down
pos_886	Acorusnol	107.971687	470.9523162	4.361813077	2.124927946	3.80304E-05	1.692918355	up
pos_8868	Melilotigenin	10330.09367	26916.90422	2.605678621	1.381659156	0.00126935	1.528242152	up
pos_8891	10-Hydroxyhexadecanoic acid	2232.57066	6778.503006	3.036187444	1.602260861	0.003288224	1.317484781	up
pos_8892	MG(0:0/16:0/0:0)	191.3447353	760.2909613	3.973409355	1.990377433	0.000219935	1.48627754	up
pos_8896	PA(6 keto-PGF1alpha/16:0)	1358.378393	2286.199197	1.683035602	0.751065695	1.73565E-05	1.648693546	up
pos_8897	PE(PGJ2/22:1(13Z))	159.0185447	336.4698988	2.1159161	1.081282423	0.000382804	1.454744248	up
pos_8907	(S)-Oleuropeic acid	341.0122283	556.9544385	1.633238905	0.707735839	0.008258112	1.16609825	up
pos_8915	Arg Thr Lys Val	6486.335336	12058.12048	1.85900356	0.894529533	0.001548426	1.410027128	up
pos_8918	Goyaglycoside g	21792.41263	3885.427114	0.178292655	-2.487680822	0.004894646	1.331372332	down
pos_8928	PA(22:4(7Z,10Z,13Z,16Z)/24:0)	23.81962171	110.0076343	4.61836194	2.207381241	0.027542045	1.144294997	up
pos_8952	Soyasaponin A3	1221.754002	561.3131579	0.459432224	-1.122076047	0.007145108	1.273031493	down
pos_8960	3α,11-Dihydroxy-12-oxo-5β-chol-9(11)-en-24-oic Acid	9311.54321	16839.83131	1.808489842	0.854785495	0.002367805	1.360989193	up
pos_8967	1α-hydroxy-25,26,27-trinorvitamin D3 24-carboxylic acid	7623.53878	16749.94774	2.197135507	1.13562385	0.001252669	1.430008069	up
pos_8970	(5Z,7E)-(3S)-26,26,26-Trifluoro-27-nor-9,10-seco-5,7,10(19)-cholestatriene-3,25-diol	16650.82811	32589.16503	1.957209864	0.968798459	0.017921319	1.147471421	up
pos_8983	Rimexolone	9326.32232	20813.20458	2.231662585	1.158118916	0.005892454	1.293714046	up
pos_9005	eta-Tocopherol	2302.035547	4041.722013	1.755716595	0.812059986	0.000118477	1.528546596	up
pos_9008	Soyasaponin III	72935.49999	35716.13944	0.48969486	-1.030045043	0.003757704	1.261007226	down
pos_9022	23-trans-p-Coumaroyloxytormentic acid	486.7172326	1830.600826	3.761117756	1.911161476	4.6777E-06	1.756582546	up
pos_9029	(3beta,17alpha,23S,24S)-17,23-Epoxy-3,24,29-trihydroxy-27-norlanost-8-en-15-one	11280.71142	7813.899508	0.692677901	-0.529743448	0.020080597	1.065350927	down
pos_903	GUVACINE	1440.718847	3089.904656	2.14469649	1.100773497	0.008077006	1.373319573	up
pos_9030	PG(a-25:0/PGF1alpha)	8274.975208	2939.937997	0.355280581	-1.492969261	0.008366138	1.185078073	down
pos_904	1-Methyl-5-imidazoleacetic acid	6573.034158	2974.191516	0.452483807	-1.144061933	0.029948948	1.031202811	down
pos_9042	(22S)-1α,22,25-trihydroxy-26,27-dimethyl-23,23,24,24-tetradehydrovitamin D3 / (22S)-1α,22,25-trihydroxy-26,27-dimethyl-23,23,24,24-tetradehydrocholecalciferol	46530.70117	30309.06152	0.651377709	-0.618433745	0.013528193	1.127749546	down
pos_9056	Ganoderenic acid C	11333.72678	44265.31785	3.905627754	1.965554452	0.004378645	1.425115373	up
pos_9058	Darexaban glucuronide	13700.88602	6745.205021	0.492318892	-1.022334994	0.000319237	1.492342707	down
pos_9065	Tangeraxanthin	2527.249978	5085.007957	2.01207162	1.008681659	0.006009543	1.288447043	up
pos_9073	Verdamicin	342.053028	623.8284071	1.823776888	0.866929248	0.014712217	1.219658459	up
pos_9081	Alfaprostolum	11182.22856	30244.80125	2.704720359	1.435479441	0.020929478	1.148564433	up
pos_9087	Antibiotic A 204A	248.5831709	1746.072356	7.024097205	2.81231281	0.013282865	1.256400381	up
pos_9094	PA(PGF2alpha/a-25:0)	306.8311488	685.2105065	2.233184307	1.159102323	0.019043538	1.198753845	up
pos_9108	Flavidulol A	389.0611708	61.94726942	0.159222441	-2.650884407	0.004624951	1.238598661	down
pos_9110	Biliverdin IX	36051.92309	5613.194677	0.155697511	-2.683182217	9.26771E-06	1.719483247	down
pos_9145	Soyasaponin IV	28761.69312	13166.75359	0.457787848	-1.127248929	0.0037875	1.272447568	down
pos_9162	Dihydrodigoxin	810.1869845	1848.089809	2.281065785	1.189708054	0.00028983	1.559581464	up
pos_9175	PS(22:4(7Z,10Z,13Z,16Z)/24:0)	32.31585711	501.2989411	15.51247548	3.955357025	0.001121742	1.559032734	up
pos_9181	Camellenodiol	23004.23461	30020.54955	1.305001017	0.384050931	0.022728762	1.096848036	up
pos_9188	(4Z,7Z,10Z,13Z,15E,19Z)-17-Hydroxydocosa-4,7,10,13,15,19-hexaenoylcarnitine	78.18986416	213.7752476	2.734053192	1.451041311	0.0123808	1.188062934	up
pos_9191	Sappanchalcone	361.3226555	60.09523689	0.166320146	-2.587965163	0.009658103	1.212388495	down
pos_92	3-Hydroxy-2-[hydroxy(phosphonooxy)phosphoryl]oxypropanoic acid	118.0857906	991.9762312	8.400470762	3.070470179	0.001121527	1.49005247	up
pos_9246	2-N-Undecyltetrahydrothiophene	175.4130087	353.8178396	2.017055875	1.012251049	0.00046194	1.449158073	up
pos_926	METHACHOLINE	28020.48709	57285.42634	2.044412224	1.031686123	0.002186014	1.390629652	up
pos_9280	SM(d18:1/PGF1alpha)	89.70618682	211.9959437	2.36322545	1.240757268	0.026689731	1.125856326	up
pos_9282	Decaprenol phosphate	511.9563085	1350.893142	2.63868834	1.399820961	0.04640213	1.003145892	up
pos_9301	Quinquenoside I	1642.62689	2768.443419	1.685375684	0.753070216	1.99354E-05	1.648948208	up
pos_9305	DG(12:0/TXB2/0:0)	14.62174633	41.15935939	2.814941421	1.4931049	0.04161034	1.014452078	up
pos_9307	DG(PGJ2/20:0/0:0)	20.70284291	61.4206791	2.966775112	1.568895572	0.010277971	1.288914652	up
pos_9315	1-O-beta-D-Glucopyranosyl-2,3-di-O-(8-hexadecenoyl)glycerol	35.14135536	187.1231406	5.324869764	2.41274624	0.003264578	1.45263034	up
pos_9332	Ichangic acid 17-beta-D-glucopyranoside	1594.481637	112.9277704	0.070824127	-3.819615271	8.53929E-05	1.646895021	down
pos_934	6,8-Dihydroxypurine	3311.603627	10277.55241	3.103497149	1.63389482	1.94752E-06	1.757465802	up
pos_9347	Polysorbate 20	6156.703323	12094.09662	1.96437866	0.974073055	0.006601595	1.362064656	up
pos_9350	PE(14:0/15:0)	334.5386085	1259.374771	3.764512493	1.912463047	3.20015E-05	1.703498897	up
pos_9380	3,4-Dimethylcyclohexanol	957.7230594	2430.498331	2.537788255	1.3435717	0.005676028	1.309469696	up
pos_9383	SM(d20:1/22:6(5Z,7Z,10Z,13Z,16Z,19Z)-OH(4))	197.4908027	596.8794927	3.022315391	1.595654219	0.013630321	1.159906556	up
pos_9393	L-Furosine	464.8659489	1892.941838	4.072016551	2.025743425	0.001317508	1.562464893	up
pos_9429	Cnidilide	567.1144786	1085.900242	1.914781377	0.93717968	9.66291E-05	1.630937887	up
pos_9432	Goshuyic acid	1203.828227	1735.710904	1.441826056	0.527897126	0.004692699	1.207305752	up
pos_9434	Androsterol	1412.611555	2173.057148	1.538326047	0.621361314	0.002886378	1.312838179	up
pos_945	L-Valine	4860.367792	1548.26176	0.318548272	-1.650416085	2.60803E-07	1.781591508	down
pos_9458	1,3,5-Hexatriene	527.1683975	784.8535976	1.48881003	0.57415968	0.002502601	1.262200007	up
pos_9459	PC(5-iso PGF2VI/18:1(11Z))	205.9044975	368.0467267	1.787463271	0.837913598	0.006669171	1.240703308	up
pos_9479	2-[4,7,10-Tris(carboxymethyl)-6-[4-[3-(2,5-dioxopyrrol-1-yl)propanoylamino]butyl]-1,4,7,10-tetrazacyclododec-1-yl]acetic acid	1856.052636	927.0731411	0.499486449	-1.001482556	0.015111974	1.095384973	down
pos_948	10-Deoxymethymycin	195.5423532	24.11901001	0.123344174	-3.019238523	6.42228E-06	1.730963018	down
pos_9483	trans-Hex-2-enoic acid	6.462464461	14.03732029	2.172131139	1.119111206	0.026892212	1.068539731	up
pos_9484	PC(P-18:1(11Z)/18:1(12Z)-2OH(9,10))	523.4340419	1494.492493	2.855168701	1.513575991	0.002355289	1.295206959	up
pos_9486	4-Aminobutanoate	137.0360947	613.0296081	4.473490064	2.161400812	0.000615162	1.399330619	up
pos_9487	24,24-Dfhv	109.1606847	383.3343984	3.511652563	1.812150114	0.000222104	1.575064339	up
pos_9493	Tenuazonic acid	3008.841324	5507.364439	1.830393778	0.872154053	0.00919107	1.281476343	up
pos_9495	3-Hydroxydodecanedioic acid	414.7736796	72.49742319	0.174787907	-2.516322725	1.77303E-06	1.761011791	down
pos_950	Methylajoene	2766.992358	984.2589888	0.355714386	-1.491208771	2.19437E-06	1.720293871	down
pos_9504	Val Lys Arg Thr	3596.654768	10323.9954	2.870443805	1.521273812	4.42171E-05	1.716255932	up
pos_9508	PE(18:3(6Z,9Z,12Z)/P-16:0)	61.52944978	226.1779457	3.675929924	1.878109264	0.017925014	1.102353089	up
pos_9526	alpha-Peroxyachifolide	109.9865729	376.5709059	3.423789795	1.77559413	0.028182362	1.184532154	up
pos_9527	Ser Trp Gly Glu	8479.368492	211.856445	0.024984932	-5.322797899	0.000858077	1.492361576	down
pos_953	3'-Prenylapigenin 7-[rhamnosyl-(1->6)-glucoside]	3902.2113	1197.404117	0.306852711	-1.704381765	0.00425382	1.315963815	down
pos_9531	SM(d18:1/PGF2alpha)	207.4894118	529.3116843	2.551029856	1.351079784	0.000349983	1.476400773	up
pos_9533	4-(3-Hydroxybutyl)-3,3,5-trimethylcyclohexanone	833.1030477	2036.702228	2.444718254	1.289668209	4.50287E-05	1.689066973	up
pos_9543	N-Palmitoyl Lysine	5705.867512	19106.76079	3.34861627	1.743565062	9.14508E-07	1.727962323	up
pos_955	N-Formylmethionyl-methionyl-phenylalanine	4744.590615	1859.203373	0.391857491	-1.351599019	0.001313275	1.386708121	down
pos_9551	Cimiaserin B	6119.362068	10036.80648	1.640172026	0.713847137	0.031146259	1.032343465	up
pos_956	D-Pipecolic acid	3826.630376	11072.67875	2.893584605	1.532857828	0.007311174	1.321626722	up
pos_9562	1-Naphthylmethanol	551.3442348	974.3688227	1.767260381	0.821514617	0.001683268	1.397435434	up
pos_9564	alpha-Terpineol butanoate	355.7351286	572.3182182	1.608832449	0.686014085	0.001689708	1.332673805	up
pos_9565	Farnesoic acid	369.6364508	551.8748223	1.493020564	0.578234036	0.003986799	1.243641629	up
pos_9567	Humulenol I	609.9410267	935.5730739	1.533874642	0.617180581	0.008382738	1.156149064	up
pos_9570	11-methoxy-12,13-epoxy-9-octadecenoic acid	1822.872763	3677.65446	2.017504751	1.012572071	0.003458387	1.310883436	up
pos_9574	PGF2α serinol amide	9737.651648	6196.861788	0.636381544	-0.652036099	0.032235489	1.036301378	down
pos_9576	Digoxigenin bisdigitoxoside	11166.19097	4389.105151	0.393070937	-1.347138397	0.0070202	1.239411861	down
pos_9578	DG(20:4(6E,8Z,11Z,13E)-2OH(5S,15S)/22:0/0:0)	11.63818796	158.1341358	13.58752206	3.764210473	0.002703175	1.452774403	up
pos_9583	PI(18:0/PGF1alpha)	455.034715	855.6051855	1.880307496	0.910968612	0.012665456	1.139410009	up
pos_9590	Callystatin A	12619.81051	22037.41784	1.746255842	0.804264942	1.57727E-05	1.607068261	up
pos_9607	Pulchinenoside B4	3280.9729	776.6426865	0.236711095	-2.078800769	0.002638301	1.379123622	down
pos_9624	Cytarabine	69.25872142	279.3341157	4.033197696	2.011924124	7.78784E-05	1.550620007	up
pos_9631	3-ketosphingosine	6452.547457	11634.76668	1.803127642	0.850501528	0.01323432	1.10043961	up
pos_9632	Licoflavonol	105.6622084	466.9184859	4.418973378	2.143711239	0.001866963	1.552732246	up
pos_9635	Momordicoside C	675.7194827	1795.288679	2.656854989	1.409719488	0.001824591	1.518571119	up
pos_9638	Sorbitan oleate	24.24369133	81.38781382	3.357071855	1.747203417	0.004326221	1.338836898	up
pos_964	Acipimox (5-methylpyrazine-2-carboxylic acid)	40323.08521	19797.5935	0.490974175	-1.026280953	0.001247303	1.441831569	down
pos_9647	5-Heptadecyl-1,3-benzenediol	420.7208451	1821.017422	4.328327069	2.11380952	0.003250634	1.395224378	up
pos_9658	Dioctyl phthalate	52695.50105	90020.77592	1.708319954	0.772578205	0.004841288	1.231966615	up
pos_9672	SM(d18:2(4E,14Z)/PGF2alpha)	223.0855521	797.4824849	3.574783205	1.837855751	0.000203082	1.576599979	up
pos_9675	PIP(PGF2alpha/22:3(10Z,13Z,16Z))	598.6870271	2235.135875	3.733396205	1.900488622	0.001735416	1.513595168	up
pos_9676	CDP-DG(PGE1/22:5(4Z,7Z,10Z,13Z,16Z))	157.5164868	98.67289213	0.62642898	-0.674777139	0.023244238	1.060147545	down
pos_9683	Actinonin	13975.73435	27664.44909	1.979463003	0.985109103	0.00488715	1.310514869	up
pos_9684	Quillajasaponin	2494.000987	5687.70668	2.280555104	1.18938503	0.001190042	1.505078853	up
pos_9687	Ganoderic acid beta	37208.8911	110426.8092	2.967753296	1.569371168	0.008334901	1.327984052	up
pos_9690	3-O-L-rhamnosyl-3-hydroxydecanoyl-3-hydroxydecanoic acid	10655.97442	46441.47382	4.35825688	2.123751233	0.002880266	1.478270591	up
pos_9709	CANTHARIDIN	767.3081917	92.41595244	0.120441764	-3.053592347	0.003001977	1.36861946	down
pos_9715	Avermectin B1b aglycone	300.9395912	880.063397	2.924385567	1.548133537	1.40646E-07	1.799024871	up
pos_9728	alpha-Linolenic acid	1127.51872	2477.394076	2.197208819	1.135671988	0.049677766	1.004375363	up
pos_9750	Spirolide D	237.2180847	469.967015	1.981160145	0.986345504	0.028131583	1.072816442	up
pos_9777	Capsi-amide	1390.872579	2920.216234	2.099556982	1.070084944	0.011961826	1.126261588	up
pos_9778	Oleic acid	2266.182096	4935.12251	2.177725488	1.122822107	0.003028857	1.325816462	up
pos_9786	DG(18:2(9Z,12Z)/18:3(6Z,9Z,12Z)/0:0)	35.06491901	1017.323178	29.01256317	4.858605854	0.026256562	1.189312112	up
pos_9795	PE(P-16:0/PGD1)	227.5376305	715.4274811	3.144216099	1.652700376	0.01333587	1.251913735	up
pos_9797	SM(d18:2(4E,14Z)/PGF1alpha)	61.65859086	186.8827112	3.030927379	1.599759286	0.026689982	1.153034449	up
pos_9806	Asi-222	220.498418	876.9794588	3.97725964	1.991774746	2.03363E-06	1.815938893	up
pos_9826	Isofucosterol 3-O-[6-O-(9,12-Octadecadienoyl)-b-D-glucopyranoside]	129.2201017	280.4029487	2.169963844	1.117671004	0.035646573	1.013132873	up
pos_9831	(±)8(9)-EET	883.7935743	1419.781684	1.606463008	0.68388776	0.014450695	1.195028208	up
pos_9843	PA(22:6(4Z,7Z,10Z,13E,15E,19Z)-OH(17)/a-25:0)	70.29927777	298.171344	4.241456719	2.08455984	0.010751878	1.233808572	up
pos_9844	Delta4-Dafachronic acid	149.8945896	337.6714587	2.25272613	1.171671932	0.04828141	1.01561842	up
pos_985	N-[(2R,3R,4S,6R)-4,6-Dihydroxy-6-methyl-2-[(1R,2R)-1,2,3-trihydroxypropyl]oxan-3-yl]acetamide	39704.90609	11216.28332	0.282491118	-1.823722587	0.000882618	1.509119497	down
pos_9854	C17 Sphinganine	4018.379438	15327.54542	3.814359906	1.931440976	0.001142038	1.446115193	up
pos_9856	N-Palmitoyl GABA	980.6617883	3661.679363	3.733886042	1.900677897	0.000564854	1.620520541	up
pos_9860	Corosin	7551.40235	20235.3732	2.679684152	1.422062964	0.000407283	1.638806742	up
pos_9867	8-Deoxy-11-hydroxy-13-chlorogrosheimin	83.34490401	4055.039014	48.65371269	5.604477994	0.033772637	1.177587466	up
pos_9887	Taurochenodeoxycholate	1935.271307	4313.961075	2.229124702	1.156477327	0.031639767	1.067542818	up
pos_9892	13-METHYL-4,4-BISNOR-8,11,13-PODOCARPATRIEN-3-ONE	286.1562117	464.4852262	1.623187641	0.698829786	0.000629657	1.401129891	up
pos_9897	5-methyl-2,4-bis(3-methyl-2-butenyl)-6-(2-methyl-1-oxopropyl)-5-(4-methyl-3-pentenyl)cyclohexanone	8828.189582	2056.335146	0.232928295	-2.102042194	0.003739081	1.345911091	down
pos_9903	SM(d18:1/20:4(6E,8Z,11Z,13E)-2OH(5S,15S))	1080.115884	2300.215534	2.129600692	1.090582945	0.004522589	1.227431933	up
pos_9904	Cyclopamine	9.908419479	94.84983354	9.572650183	3.258918389	0.019333179	1.214986956	up
pos_9911	Octadec-11-en-9-ynoic acid	279.0799439	583.3996697	2.090439254	1.063806121	0.003181852	1.27673709	up
pos_9913	Cyclooctat-9-en-7-ol	175.7849901	709.2309934	4.034650473	2.012443696	0.003736166	1.371122882	up
pos_9921	Perulactone	11191.21152	32809.64252	2.931732857	1.55175365	0.00458472	1.448537451	up
pos_9926	PG(20:4(6E,8Z,11Z,13E)-2OH(5S,15S)/a-17:0)	570.5124438	1338.713014	2.346509754	1.230516457	0.000600199	1.423128145	up
pos_9928	PI(22:4(10Z,13Z,16Z,19Z)/PGE1)	301.5844948	459.1839074	1.522571337	0.606509824	0.035811175	1.04775296	up
pos_9929	(24E)-3alpha-Acetoxy-15alpha,22S-dihydroxylanosta-7,9(11),24-trien-26-oic acid	98.95943361	335.0555809	3.385787173	1.75949129	8.87793E-06	1.692847779	up
pos_9931	(+)-Mayurone	953.4739453	1328.487038	1.393312365	0.47851873	0.01201683	1.115376914	up
pos_9936	PI(22:6(4Z,7Z,10Z,13E,15E,19Z)-OH(17)/20:1(11Z))	630.5044583	1564.022401	2.480588964	1.310682699	0.010638965	1.321504331	up
pos_9948	Mauritine A	653.1716695	120.5398278	0.184545401	-2.437952308	0.002095806	1.436109297	down
pos_9950	3-Hydroxytetradecanedioic acid	37.64541016	86.38703263	2.294756048	1.198340791	0.031954289	1.072744697	up
pos_9952	N-Docosahexaenoyl Glycine	2923.844729	6991.903893	2.391338987	1.257818655	1.99681E-05	1.602360203	up
pos_9973	DG(18:0/20:5(5Z,8Z,10E,14Z,17Z)-OH(12)/0:0)	337.231585	1522.132742	4.513612632	2.174282609	0.00406339	1.337136117	up
pos_9982	PC(17:2(9Z,12Z)/22:6(4Z,7Z,10Z,13Z,16Z,19Z))	2597.216137	6164.128566	2.373359875	1.246930875	0.008563358	1.215367782	up
pos_9987	2-Phenylethanethiol	110.2617269	190.6881324	1.729413622	0.790282958	0.019987855	1.082610631	up
pos_999	p-Lacto-N-hexaose	732.4334047	379.0307481	0.517495168	-0.950382702	0.02200555	1.085794305	down
pos_9997	C20916	948.6357382	1485.992936	1.566452618	0.647501132	0.006611679	1.207840204	up
#ID	name	DSS_Mean	JW_Mean	Fold_change	log2FC	Pvalue	VIP	regulated
neg_10011	Desglucocheirotoxol	289545.2345	704848.1498	2.43432827	1.283523729	0.008089455	1.553247425	up
neg_10035	Avermectin B1b monosaccharide	577685.4759	365886.0409	0.633365484	-0.658889847	0.01075127	1.31242115	down
neg_10038	Garbanzol	18066.77231	53962.30612	2.986826047	1.578613218	0.020974374	1.154447351	up
neg_10041	Avermectin B1a monosaccharide	222529.1964	60759.8588	0.273042189	-1.872804211	0.001453467	1.575707677	down
neg_1005	Xerocomic acid	836021.2385	466907.4883	0.558487592	-0.840402866	0.005700192	1.302609852	down
neg_10075	herbimycin a	3543581.569	6868668.361	1.938340695	0.95482217	0.006925952	1.365895572	up
neg_10082	PI(20:2(11Z,14Z)/PGF2alpha)	30746.99529	76492.85137	2.487815497	1.314879496	0.016559214	1.243202306	up
neg_10085	Pentolame	394150.686	7873967.932	19.97704992	4.320271646	6.94597E-05	1.900895422	up
neg_10090	PE(20:0/22:6(5Z,7Z,10Z,13Z,16Z,19Z)-OH(4))	20205.49456	76462.76545	3.784256072	1.920009716	0.009012816	1.359386679	up
neg_10091	PE(LTE4/22:5(7Z,10Z,13Z,16Z,19Z))	119080.999	340383.5579	2.85842041	1.51521812	0.014730121	1.388665985	up
neg_10104	PA(20:4(5Z,8Z,11Z,14Z)/TXB2)	27924.48157	62241.53787	2.228923668	1.15634721	0.030605506	1.226855217	up
neg_10105	PG(5-iso PGF2VI/22:5(7Z,10Z,13Z,16Z,19Z))	77614.70578	142144.8317	1.831416228	0.872959711	0.021096054	1.329952332	up
neg_10106	(1R,16Z,24Z,29Z)-1,18-dihydroxy-12-[1-(4-hydroxy-3-methoxycyclohexyl)propan-2-yl]-19,31-dimethoxy-15,17,21,23,30,36-hexamethyl-11,27,37-trioxa-4-azatetracyclo[31.3.1.0⁴,⁹.0²⁶,²⁸]heptatriaconta-16,24,29-triene-2,3,10,14,20-pentone	73190.55401	154144.6292	2.106072721	1.074555252	0.037722496	1.138519534	up
neg_10108	DG(13:0/20:4(6Z,8E,10E,14Z)-2OH(5S,12R)/0:0)	35780.43344	95407.07236	2.66645938	1.414925351	0.003195463	1.453457167	up
neg_10119	2-[(4-Hydroxycyclohexyl)amino]-4-(3,6,6-trimethyl-4-oxo-5,7-dihydroindazol-1-yl)benzamide	2408336.491	6138187.152	2.548724887	1.349775655	0.000862356	1.535727478	up
neg_1012	Chrysoeriol 7-[feruloyl-(->2)-glucuronyl-(1->2)-glucuronyl-(1->3)-glucuronide]	317029.4971	177957.8249	0.561328919	-0.833081708	0.006348765	1.352721026	down
neg_10126	Caudatin	6386243.419	3741079.635	0.585802856	-0.771512868	0.001959119	1.477317945	down
neg_10127	PE(TXB2/22:4(7Z,10Z,13Z,16Z))	77450.49534	245877.2427	3.174637446	1.666591841	0.018414603	1.22523138	up
neg_10134	Cholylphenylalanine	898070.9504	1771414.924	1.972466567	0.980000847	0.033516285	1.037169453	up
neg_10135	Gypsogenin 3-O-b-D-glucuronide	265275.4032	507690.3818	1.913823806	0.936458016	0.006420511	1.367608716	up
neg_10150	Cyclopassifloic acid E	301517.7587	543193.7045	1.801531382	0.849223783	0.006034539	1.447941521	up
neg_10152	3beta,15alpha-Diacetoxylanosta-8,24-dien-26-oic acid	7014283.611	1085674.242	0.154780488	-2.69170448	0.002105871	1.6083702	down
neg_10158	Mabioside C	133869.871	205430.0952	1.534550632	0.617816248	0.028150174	1.164335563	up
neg_10166	Tetronasin	1985481.096	838494.6877	0.422313106	-1.243615076	0.000712441	1.679255844	down
neg_10178	Dihydrojasmonic Acid	4247823.742	1575152.739	0.370814053	-1.431232174	0.000902599	1.587129961	down
neg_10181	PI(22:4(10Z,13Z,16Z,19Z)/PGF2alpha)	98453.51376	248423.1317	2.523253079	1.335284914	0.004266644	1.40089747	up
neg_10211	1-hexadecyl-glycero-3-phosphate	2938640.92	14764859.76	5.024383775	2.328946665	0.030439719	1.096336063	up
neg_10212	(S)-Nerolidol 3-O-[a-L-rhamnopyranosyl-(1->2)-b-D-glucopyranoside]	3124035.528	1949527.113	0.624041275	-0.680286641	0.046108583	1.14285557	down
neg_10213	Nonioside B	445405.6062	83411.49696	0.187270874	-2.416801562	0.001833364	1.645457289	down
neg_10243	Palmitoyl Ara-C	1252345.211	5472399.054	4.369720907	2.127541138	0.006393896	1.409877552	up
neg_10337	PE(DiMe(11,3)/PGF1alpha)	533882.2755	172463.1689	0.323035952	-1.630233359	0.002040086	1.490408677	down
neg_10338	PC(22:3(10Z,13Z,16Z)/PGE1)	1898860.496	1181449.63	0.622188745	-0.684575796	0.018991943	1.204936831	down
neg_10340	PE(LTE4/22:0)	1037460.948	609653.4561	0.587639908	-0.766995719	0.024154033	1.174514766	down
neg_10341	PC(DiMe(13,5)/PGE1)	1103698.572	448192.272	0.406082135	-1.300156537	0.03848536	1.039575329	down
neg_10344	Neuropeptide FF	87174.9068	46248.43142	0.530524587	-0.914508481	0.026434467	1.228627052	down
neg_10345	Maraviroc	261747.731	647722.2272	2.474604936	1.307198221	0.040986268	1.073300864	up
neg_10351	LysoPC(22:5(4Z,7Z,10Z,13Z,16Z)/0:0)	1283086.51	4310189.998	3.359235691	1.748133021	0.00867787	1.369701307	up
neg_10370	PE(18:0/PGF1alpha)	90784.3065	402718.4503	4.435991922	2.149256738	0.007032625	1.345255859	up
neg_10381	Ponasteroside A	2118188.297	3344998.406	1.579178966	0.659174679	0.008587868	1.431740091	up
neg_10388	Lucidenic acid M	10563613.56	6672555.181	0.631654608	-0.662792194	0.009378089	1.280700455	down
neg_10403	N-Linoleoyl Glutamine	6920054.758	3984193.545	0.575745956	-0.796495721	0.037959028	1.108681184	down
neg_10420	Premithramycin A2'	317825.8752	1217374.366	3.830318614	1.937464404	0.001168767	1.52259318	up
neg_10425	PS(DiMe(13,5)/DiMe(13,5))	118055.286	505587.6005	4.282634159	2.098498441	0.010875364	1.345218456	up
neg_10427	CDP-DG(a-25:0/18:2(10E,12Z)+=O(9))	98853.96954	396667.4748	4.012661066	2.004559303	0.000297995	1.665282035	up
neg_10440	Cervonyl carnitine	1000840.628	1897387.271	1.895793613	0.922801913	0.004192109	1.341342564	up
neg_10445	N6-Galacturonyl-L-lysine	373598.8785	639269.2149	1.711111172	0.774933496	0.034204386	1.028197249	up
neg_10448	Goyaglycoside h	106462.3841	46554.56907	0.437286554	-1.193349107	0.039121925	1.164966639	down
neg_10471	PG(a-13:0/PGE2)	1380933.88	528969.9121	0.38305231	-1.384386675	0.000692664	1.656709808	down
neg_10472	Glucoconvallatoxoloside	187598.2583	70302.10098	0.374748154	-1.416006724	0.008909121	1.424477138	down
neg_10474	Exametazime	312964.1411	1512045.314	4.831369205	2.272432105	0.000180175	1.862456054	up
neg_10478	Pregnenolone	46837.91902	15518.69162	0.331327522	-1.59367005	0.023497902	1.225062631	down
neg_10479	5-Hydroxyvalproic acid	682161.2985	118039.5543	0.173037601	-2.53084253	0.000204173	1.771897609	down
neg_10499	Ciraparantag	58966.72178	212999.7597	3.612202836	1.852878907	7.95775E-06	1.783628123	up
neg_10517	Bacteriopheophytin	125104.6992	274769.1492	2.196313576	1.135084048	0.032215275	1.119790398	up
neg_10522	N-Myristoyl Tyrosine	25806116.44	60129778.73	2.330059188	1.220366603	0.009164908	1.460952696	up
neg_10529	Alpha-Trisaccharide	3971605.187	7702093.8	1.939289894	0.95552848	0.02997257	1.271991768	up
neg_10530	PA(2:0/22:6(5Z,8E,10Z,13Z,15E,19Z)-2OH(7S, 17S))	843626.6292	1725407.425	2.045226366	1.03226053	0.016310931	1.311457427	up
neg_10533	2-[2-[2-[2-[2-[2-[(Z)-2-[2-[2-(2-Octadecoxyethoxy)ethoxy]ethoxy]ethenoxy]ethoxy]ethoxy]ethoxy]ethoxy]ethoxy]ethanol	144617.0328	298710.1676	2.06552549	1.046508864	0.023053501	1.228945461	up
neg_10535	PG(20:2(11Z,14Z)/PGF1alpha)	1994424.67	8343924.161	4.183624624	2.064753412	0.010277805	1.490445861	up
neg_10537	Vinaginsenoside R17	1750323.82	4499120.418	2.570450317	1.362021127	0.008940243	1.363153003	up
neg_10542	(1,2,5,6-Tetrahydropyridine-4-yl)methylphosphinic acid	18562.14318	57051.63541	3.073547858	1.619904949	0.005897248	1.483377037	up
neg_10545	Fluorometholone	654876.7345	1562544.996	2.386013907	1.254602452	0.003262333	1.45183757	up
neg_10550	PE(18:3(6Z,9Z,12Z)/16:1(9Z))	73846.43999	168253.2197	2.278420189	1.188033835	0.003049617	1.545700211	up
neg_10551	PS(24:1(15Z)/14:1(9Z))	223848.0358	3498506.904	15.62893725	3.966147774	0.002167736	1.597608173	up
neg_10556	Phentermine	16678707.39	28488405.19	1.708070327	0.772367377	0.021288717	1.127605615	up
neg_10563	SM(d16:1/PGF1alpha)	401527.4734	5015665.487	12.49146277	3.642870524	0.000133494	1.898686415	up
neg_10566	PA(22:6(5Z,7Z,10Z,13Z,16Z,19Z)-OH(4)/20:0)	263900.2363	929524.3129	3.522256463	1.816499959	0.011572949	1.28816971	up
neg_10578	DG(22:5(4Z,7Z,10Z,13Z,19Z)-O(16,17)/8:0/0:0)	1513098.67	120783.3044	0.079825134	-3.647013116	0.003957738	1.521519236	down
neg_10583	Cer(d18:0/20:3(8Z,11Z,14Z)-2OH(5,6))	485536.3281	3297161.82	6.790762357	2.763573546	0.000877259	1.651156471	up
neg_10586	PE-NMe(20:1(11Z)/18:2(9Z,12Z))	863685.8834	2315913.762	2.681430606	1.423002918	0.000681837	1.581318237	up
neg_10588	PE(20:3(5Z,8Z,11Z)/22:5(4Z,7Z,10Z,13Z,16Z))	56407.11015	253193.1386	4.488674175	2.166289377	0.008476097	1.456912847	up
neg_10606	Deoxycholylglutamic acid	624163.7242	2284730.408	3.660466508	1.872027524	0.008503644	1.387124331	up
neg_10614	Cholylhistidine	21834745.57	39321538.65	1.800870018	0.848694055	0.01858064	1.213628764	up
neg_10626	Notoginsenoside L	181915.5602	545820.7222	3.00040701	1.585158218	0.008713372	1.384313032	up
neg_10641	PI(PGF2alpha/22:3(10Z,13Z,16Z))	661244.6034	2818750.455	4.262795402	2.091799813	0.000544071	1.638797678	up
neg_10643	PC(22:0/LTE4)	173253.931	515781.851	2.977028274	1.573872923	0.024431989	1.272546276	up
neg_10649	Cytochalasin B	5241628.128	19747408.74	3.767418873	1.913576446	0.000329002	1.761006616	up
neg_10684	Desglucocheirotoxin	368815.1989	1067546.05	2.894528353	1.533328288	0.000681013	1.759362082	up
neg_10693	Myricatomentoside I	500045.618	1221785.207	2.443347492	1.288859058	0.000169761	1.645539733	up
neg_10704	(3b,6b,8b,12a)-8,12-Epoxy-7(11)-eremophilene-6-angeloyloxy-8,12-dimethoxy-3-ol	3049803.53	13738233.48	4.504629017	2.171408296	0.001100367	1.707287581	up
neg_10713	3-(8,11,14-Pentadecatrienyl)phenol	4488695.018	182349.3249	0.040624129	-4.621519313	0.003141468	1.550461136	down
neg_10757	Taurodeoxycholic acid 3-glucuronide	106281.8886	41509.39556	0.390559446	-1.35638594	0.019806403	1.299198299	down
neg_10766	PE(24:1(15Z)/LTE4)	109300.681	278673.5119	2.549604534	1.35027349	0.042430484	1.064458505	up
neg_10782	PC(PGE1/DiMe(9,5))	137174.9453	359891.7405	2.623596749	1.391545992	0.01360609	1.303993883	up
neg_10786	Milbemycin beta2	2633828.166	527609.4211	0.200320366	-2.319618995	0.000267783	1.811452686	down
neg_10788	Goshonoside F3	669666.7369	103081.2513	0.153929179	-2.699661354	0.000322251	1.799318103	down
neg_10795	PA(P-16:0/20:5(5Z,8Z,10E,14Z,17Z)-OH(12))	427957.6606	140131.7275	0.32744297	-1.610684437	0.002241197	1.493863666	down
neg_10814	aclacinomycin S	429332.9552	223794.022	0.521259827	-0.939925418	0.026073665	1.245671568	down
neg_10818	Avenestergenin A1	330632.8852	64087.16332	0.193831788	-2.367122906	0.019639164	1.218153421	down
neg_10819	12-O-Retinoylphorbol-13-acetate	354007.8333	687399.7209	1.941764154	0.957367982	0.005382613	1.391772337	up
neg_10824	DG(12:0/6 keto-PGF1alpha/0:0)	104651.3192	296386.6954	2.8321353	1.501890189	0.031738139	1.075328339	up
neg_10839	Neocasomorphin (1-5)	1350425.137	909044.8153	0.673154542	-0.570990339	0.021676411	1.18759338	down
neg_10840	Glucosyl passiflorate	640653.9264	45650.05774	0.071255409	-3.81085665	0.011624445	1.36731865	down
neg_10862	Nebramycin factor 4	12885135.48	32752875.55	2.541911615	1.345913867	0.006231657	1.389260209	up
neg_10903	PA(PGD2/12:0)	308952.6066	575508.4272	1.862772526	0.897451509	0.003474163	1.436399883	up
neg_10908	PA(TXB2/19:2(10Z,13Z))	334749.6411	208171.7965	0.621873098	-0.685307886	0.028584088	1.016266344	down
neg_10924	N,N-Didesmethyltamoxifen	549586.4427	54643.78373	0.099427096	-3.330217126	0.011889333	1.36452849	down
neg_10929	3,4-Dihydroxy-9,10-secoandrosta-1,3,5(10)-triene-9,17-dione	96322.15546	41179.05669	0.427513862	-1.225956895	0.015067983	1.358174281	down
neg_10939	MG(0:0/15:0/0:0)	394377.7186	750951.2569	1.904142201	0.929141223	0.006821322	1.368185915	up
neg_10992	Oleandrin	823879.5605	2130436.99	2.585859745	1.370644027	0.002361811	1.471680531	up
neg_11002	Absinthin	12192081.94	5141706.651	0.421725073	-1.245625296	0.008777958	1.383148754	down
neg_11005	Pyridin-3-ylmethyl N-[(2S,4S,5S)-4-hydroxy-5-[[(2S)-3-methyl-2-[[methyl(1,3-thiazol-4-ylmethyl)carbamoyl]amino]butanoyl]amino]-1,6-diphenylhexan-2-yl]carbamate	250295.4023	115322.9765	0.460747482	-1.117951812	0.005696269	1.473844502	down
neg_11032	Grandiflorolic acid	138268.3132	26826.96015	0.194021027	-2.365715081	3.01866E-05	1.849448156	down
neg_11043	Milbemycin D	2020434.183	434506.4514	0.215055979	-2.217215852	0.002126138	1.576534401	down
neg_11069	PG(i-22:0/20:4(8Z,11Z,14Z,17Z)-2OH(5S,6R))	621213.2217	171921.4956	0.276751186	-1.853338598	0.021840623	1.246991603	down
neg_11080	Forskolin	64072.1259	29203.67032	0.455793684	-1.133547161	0.008347945	1.42144168	down
neg_11088	PA(19:0/20:4(5Z,8Z,11Z,14Z)-OH(20))	677330.675	301848.7026	0.445644519	-1.166034734	0.011304256	1.319964025	down
neg_11089	PE(22:1(13Z)/18:0)	333508.8461	84880.87225	0.254508608	-1.974213642	0.001568139	1.416906481	down
neg_11090	4α-carboxy-5α-cholesta-8,24-dien-3β-ol	28810.58111	220776.6938	7.663042027	2.937917218	0.003637241	1.601737659	up
neg_11095	L-Phosphoarginine	9289085.621	2718714.899	0.29267842	-1.772611721	0.011155503	1.249900324	down
neg_11102	Proterguride	1652584.621	799501.1696	0.48378834	-1.047552098	0.010462779	1.291085203	down
neg_11126	DG(12:0/LTE4/0:0)	100719.0148	35665.35897	0.354107504	-1.497740676	0.009522875	1.308643932	down
neg_11137	Muricatacin	418708.0638	161324.4918	0.385291103	-1.375979222	0.004140137	1.455708984	down
neg_11147	Ganoderic acid Mi	1866816.456	1114457.227	0.596982753	-0.744238842	0.012790851	1.247464792	down
neg_11219	PC(24:0/22:6(5Z,8E,10Z,13Z,15E,19Z)-2OH(7S, 17S))	205805.0235	89359.17895	0.434193381	-1.203590362	0.003020543	1.410779339	down
neg_11237	PE(24:0/22:6(5Z,7Z,10Z,13Z,16Z,19Z)-OH(4))	32779.4785	9373.775329	0.285964749	-1.80609078	0.021556552	1.206729343	down
neg_11249	SM(d20:1/PGE2)	703820.0642	63164.69593	0.089745518	-3.478016306	0.01126195	1.328411817	down
neg_11270	3a,7a,12a-Trihydroxy-5b-cholestan-26-al	1676657.776	7211906.392	4.301358628	2.104792422	0.000468338	1.749853015	up
neg_11273	DG(14:0/18:3(6Z,9Z,12Z)/0:0)	2697278.229	4160917.805	1.542635743	0.625397444	0.035350033	1.024029373	up
neg_11275	PA(20:5(7Z,9Z,11E,13E,17Z)-3OH(5,6,15)/10:0)	777820.373	183492.5605	0.235906087	-2.083715451	0.028880705	1.039254919	down
neg_1128	Mumefural	1431462.468	515720.9647	0.360275576	-1.472827245	0.007146004	1.477588435	down
neg_11286	3-Pentadecylphenol	905168.6605	2347172.758	2.593077799	1.374665491	0.039187384	1.250324793	up
neg_11321	Olmesartan medoxomil	225440.3809	430403.4545	1.909167527	0.932943703	0.002817777	1.373970067	up
neg_11341	(3S,3'R,5R,6R)-7',8'-Didehydro-3,6-epoxy-5,6-dihydro-beta,beta-carotene-3',5-diol	729453.7948	283397.8905	0.38850698	-1.363987578	0.001066868	1.635722738	down
neg_11370	Leu-Pro-Ile	12113896.86	5652441.663	0.466608039	-1.099716931	0.011556908	1.287145129	down
neg_11372	5-Hydroxy-2-(4-methoxyphenyl)-8-(3-methylbut-2-enyl)-7-[3,4,5-trihydroxy-6-(hydroxymethyl)oxan-2-yl]oxy-3-(3,4,5-trihydroxy-6-methyloxan-2-yl)oxychromen-4-one	307745.6987	1172976.482	3.811512191	1.930363491	0.002601918	1.458133156	up
neg_11396	Primaquine	1265256.853	532711.0504	0.421029967	-1.248005175	0.013614731	1.315121384	down
neg_11399	Formacidine	113835.2253	309976.5826	2.723028675	1.445212175	0.002608219	1.632526981	up
neg_11402	Lithocholic acid glycine conjugate	729724.3116	4798161.497	6.575307168	2.717058292	0.000516983	1.791762208	up
neg_11416	Fedratinib	341372.1563	501391.6905	1.468753913	0.554592696	0.034295193	1.017359809	up
neg_11417	Avermectin A1b monosaccharide	124346.7612	259512.1927	2.087004038	1.061433392	0.004796273	1.322712718	up
neg_11430	Phorbol-12-monomyristate	1332637	2112318.743	1.585066859	0.664543695	0.016652921	1.251740259	up
neg_11432	solasodine 3-O-beta-D-glucopyranoside	11844963.39	5181362.795	0.437431727	-1.192870231	0.003523388	1.523943412	down
neg_11434	(17E,19E,21E,23E,25E)-4,6,8,10,12,14,16,27-Octahydroxy-3-(1-hydroxyhexyl)-17,28-dimethyl-1-oxacyclooctacosa-17,19,21,23,25-pentaen-2-one	363456.6512	152581.7262	0.41980722	-1.252201117	0.003282187	1.531852715	down
neg_11437	Physagulin G	2970542.81	874329.7586	0.29433333	-1.764477172	0.002423458	1.579293453	down
neg_11461	N-Eicosapentaenoyl Serine	4926148.514	1053275.892	0.213813264	-2.225576741	0.003232425	1.49096239	down
neg_11471	3,4-Dimethyl-5-pentyl-2-furantridecanoic acid	254262.3103	567418.6397	2.231627012	1.158095919	0.000411614	1.695377905	up
neg_11484	Roxithromycin	988808.8858	638977.2282	0.646209027	-0.62992719	0.04340457	1.116029644	down
neg_11496	Maduramicin	79978.74825	214748.409	2.685068393	1.424958836	0.024863119	1.131721442	up
neg_11541	Allylestrenol	604946.7511	160255.1252	0.26490782	-1.916437661	0.009682995	1.360798442	down
neg_11551	Saquinavir	163037.4889	317420.2359	1.946915633	0.961190368	0.003023784	1.373758903	up
neg_11556	Quadazocine	455962.6654	151705.4164	0.332714557	-1.587643105	0.001969304	1.519914888	down
neg_11566	Corchoroside A	1634226.404	7904895.118	4.837086893	2.274138455	0.000259469	1.809811678	up
neg_11577	DG(2:0/20:4(5Z,8Z,10E,14Z)-OH(12S)/0:0)	10136416.18	5135791.652	0.506667402	-0.980889083	0.004258274	1.439089008	down
neg_11579	Ganoderic acid Ma	1914135.948	989981.7064	0.517195086	-0.951219527	0.002769421	1.550790739	down
neg_11582	N-Stearoyl Proline	45742.3444	239110.7648	5.227339524	2.386076868	0.000459683	1.715806285	up
neg_11599	N-Myristoyl Lysine	96289.24257	444014.2031	4.6112545	2.205159292	0.001260873	1.707359064	up
neg_11620	Hycanthone	1167889.579	3040802.535	2.603672975	1.380548256	0.001599277	1.426229984	up
neg_11633	Sativic acid	724935.694	248669.8617	0.343023338	-1.543621359	0.014632474	1.314218085	down
neg_11634	Notoginsenoside T2	706664.6528	1550489.349	2.194094955	1.133625963	0.027239259	1.129774315	up
neg_11640	Astragaloside III	1431058.024	394798.7378	0.275878917	-1.857892887	0.004489307	1.490377297	down
neg_11650	DG(22:6(4Z,7Z,10Z,13E,15E,19Z)-OH(17)/8:0/0:0)	10357267.56	4704424.418	0.45421482	-1.138553317	0.004229349	1.458084364	down
neg_11654	Lariciresinol	235250.076	63103.62289	0.268240606	-1.898400449	0.003170565	1.534152676	down
neg_11668	PS(14:0/18:4(6Z,9Z,12Z,15Z))	333331.4077	756488.1763	2.26947764	1.182360274	0.001214974	1.435279417	up
neg_11671	22-Deoxoisocucurbitacin D	383291.2262	685440.0989	1.788301041	0.838589619	0.015415025	1.335328476	up
neg_11672	Canesceol	61095.6911	18495.88243	0.302736283	-1.723866502	0.015927415	1.244769701	down
neg_11676	Palmitoyl glucuronide	992522.2686	2821256.333	2.842511873	1.507166375	0.000233184	1.748643467	up
neg_11686	Tetradeca-4,6,8-trienoylcarnitine	2152588.441	926941.3329	0.430617073	-1.215522576	0.024794114	1.171749503	down
neg_11696	Lyciumoside II	538762.8868	970395.4514	1.80115497	0.848922315	0.036884757	1.093123383	up
neg_11705	DG(16:0/18:4(6Z,9Z,12Z,15Z)/0:0)	388093.0267	1505842.223	3.880106363	1.956096201	0.002650133	1.469359084	up
neg_11713	DG(20:5(6E,8Z,11Z,14Z,17Z)-OH(5)/13:0/0:0)	9689672.96	18452357.13	1.904332294	0.929285242	0.002643892	1.546800753	up
neg_11716	oleandomycin	142836.4545	227295.0842	1.591296039	0.670202254	0.020948605	1.136517929	up
neg_11720	Bn-NCC-2	159074.4164	293359.5289	1.844165363	0.882968025	0.003300916	1.435475276	up
neg_11727	N,O-Didesmethyltramadol	866865.6515	1654770.118	1.908911854	0.932750487	0.019327957	1.297703808	up
neg_11731	PA(16:0/18:1(12Z)-2OH(9,10))	36625.9803	384083.4151	10.4866385	3.39048039	0.000107399	1.866751298	up
neg_11732	Gamithromycin	346111.2738	127673.4231	0.368879701	-1.438777694	0.009708356	1.316745285	down
neg_11751	Ile Glu His Lys	8858877.354	2109161.842	0.238084552	-2.070454083	0.00016112	1.79428992	down
neg_11759	Canrenoic acid	439587.1792	102429.2556	0.233012382	-2.101521476	0.014369713	1.224921137	down
neg_11779	Acteoside	67733.9309	274050.3449	4.045983177	2.016490321	0.00089303	1.578519698	up
neg_11788	Erinacine P	12354179.67	30368814.69	2.458181401	1.297591383	0.000491826	1.639093775	up
neg_11803	DG(16:1n7/0:0/18:3n6)	457015.7547	1685293.485	3.687604787	1.882684046	0.012729241	1.244092381	up
neg_11818	(4E,7E,10Z,13E,16E,19E)-docosa-4,7,10,13,16,19-hexaenoic acid	22192340.04	9509748.747	0.428514917	-1.222582669	5.98248E-05	1.790876696	down
neg_11826	Perindoprilat	581880.5155	303882.6655	0.52224238	-0.937208557	0.027701532	1.199743812	down
neg_11827	Ophiopogonin C'	213496.3197	94926.57586	0.444628629	-1.169327252	0.003297601	1.501431799	down
neg_11842	Calcitroic acid	1012115.047	576268.0445	0.569370099	-0.812561365	0.000395577	1.667544146	down
neg_11844	8-Oxodiacetoxyscirpenol	1323940.189	235009.5516	0.17750768	-2.494046648	0.020699803	1.252627258	down
neg_11846	b-D-Xylopyranosyl-(1->4)-a-L-rhamnopyranosyl-(1->2)-L-arabinose	19880278.74	2807241.461	0.141207349	-2.824112919	0.013262784	1.322324315	down
neg_11866	DG(17:0/PGJ2/0:0)	46662.07923	772903.1323	16.56383824	4.049965114	0.000257784	1.759328186	up
neg_11886	Galnon	204379.7731	1500875.615	7.343562392	2.87648009	0.002476308	1.563009403	up
neg_11887	triferuloyl spermidine	59976.33087	401655.5596	6.696901157	2.743493675	0.014267741	1.306091633	up
neg_1191	5'-Deoxy-5'-fluorouridine	386938.9984	96822.74383	0.250227411	-1.998688257	4.86755E-05	1.857645892	down
neg_11914	Hexadecanedioic acid mono-L-carnitine ester	3039867.211	555016.3674	0.182579149	-2.453406082	0.006069653	1.40090817	down
neg_11917	Squamolinone	11378913.29	4921903.117	0.432545973	-1.209074618	0.021351065	1.226863546	down
neg_11935	galactose lactate	458800.267	183489.4908	0.399933269	-1.322168795	0.000572251	1.568372029	down
neg_11938	3-Hydroxy-2-phenyl-N-(1-phenylpropyl)quinoline-4-carboxamide	21074326.3	3427899.724	0.162657618	-2.6200897	0.000364256	1.721178429	down
neg_11939	Arctiopicrin	271862.2625	31923.91513	0.117426799	-3.090166404	0.006923938	1.412625506	down
neg_11952	Janthitrem F	1552619.882	477007.5638	0.307227525	-1.70262062	1.49052E-05	1.821553049	down
neg_11961	delta3,5-Deoxytigogenin	794141.6821	504543.354	0.635331661	-0.654418179	0.026676488	1.278081741	down
neg_11965	Vitamin D2 3-glucuronide	252448.8896	109130.9285	0.4322892	-1.209931301	0.016969828	1.293578178	down
neg_1201	Acrylamide	130195.8919	86340.04959	0.663154946	-0.592582101	0.011470995	1.371115133	down
neg_1230	2,5-Dioxopentanoate	4571131.712	1744855.29	0.381711882	-1.389443998	0.000543449	1.596687562	down
neg_1264	2-Propenoic acid, 2-methyl-, 7-oxabicyclo[4.1.0]hept-3-ylmethyl ester	442970.1846	102985.702	0.232489015	-2.104765542	4.94994E-05	1.88017546	down
neg_1268	Licorice glycoside A	17214.75015	2375.715537	0.138004648	-2.857211236	0.013081265	1.274127083	down
neg_1274	CMP-5-N-acetyl-7-N-(D-alanyl)-legionaminic acid	29790.70652	9847.308717	0.330549687	-1.597060946	0.016371058	1.309814003	down
neg_1285	pelargonidin-3-O-rutinoside-5-O-beta-D-glucoside	28730.33854	5364.328533	0.186713029	-2.421105491	0.010780268	1.331252681	down
neg_1286	Isorhamnetin 3-O-[a-L-rhamnopyranosyl-(1->3)-a-L-rhamnopyranosyl-(1->6)-b-D-glucopyranoside]	25434.30359	4312.302658	0.169546716	-2.560245251	0.008070315	1.354046557	down
neg_1289	delphinidin 3-O-glucosyl-5-O-caffeoylglucoside	1282863.388	715236.1046	0.557530998	-0.842876076	0.00765477	1.324107472	down
neg_1290	Camelliatannin E	1457656.356	720624.935	0.494372307	-1.016330165	0.033064954	1.071732568	down
neg_1292	L-Nicotianine	1601198.173	709375.2487	0.443027766	-1.174530976	0.000273298	1.746644545	down
neg_1300	DIBOA sulfate	1106969.411	391404.9834	0.353582474	-1.499881327	0.008453706	1.484913706	down
neg_1303	6''-Malonylcosmosiin	120754.7375	46505.49898	0.385123598	-1.37660657	0.000228554	1.624878519	down
neg_1307	Aesculin	1468990.561	223121.4166	0.151887577	-2.718924222	7.82312E-06	1.957708852	down
neg_1315	Valrubicin	68711.03483	14558.37348	0.211878245	-2.238692631	0.00685771	1.366072689	down
neg_1325	Kaempferol 3-rhamnosyl-(1->3)(4'''-acetylrhamnosyl)(1->6)-glucoside	29487.96012	3579.808534	0.121398989	-3.042171693	0.023470131	1.184115801	down
neg_1329	Pentadecanoyl Coenzyme A	132805.4413	34012.213	0.256105568	-1.965189475	0.00384921	1.42888708	down
neg_1336	Hydroxymethylbilane	131702.5461	10151.46956	0.077078765	-3.697522739	0.025764505	1.107440539	down
neg_1339	Cassiaside B2	79813.52911	12690.20138	0.158998124	-2.652918353	0.035857521	1.044649877	down
neg_1344	Eugenitol	911561.1741	240911.9416	0.264284996	-1.91983357	0.000173299	1.682176477	down
neg_1345	4-amino-3-hydroxybutanoyl-CoA	582709.6851	207278.2415	0.355714427	-1.491208608	0.00169053	1.512798356	down
neg_1355	Spinosin A	56752.76209	13415.61555	0.236387007	-2.080777357	0.036735255	1.078875771	down
neg_1378	Epicatechin-(2alpha->7,4alpha->8)-epicatechin 3-galactoside	64729.33894	23851.23319	0.368476391	-1.44035591	0.036339466	1.07762814	down
neg_1402	dTDP-4-oxo-5-C-methyl-L-rhamnose	125973.1731	46043.00951	0.365498529	-1.452062493	0.013845754	1.332903124	down
neg_1403	3-oxocholest-4-en-26-oyl-CoA	11057.69403	869.9519638	0.078673904	-3.667971006	0.002396478	1.503779765	down
neg_1444	(5Z,7Z,10Z,13Z,16Z,19Z)-4-hydroxydocosa-5,7,10,13,16,19-hexaenoyl-CoA	18367.88916	518.8622703	0.028248334	-5.145690399	0.011409451	1.323397171	down
neg_1451	Oxazoline	4312.50476	873.9352075	0.202651419	-2.30292782	0.003779744	1.406449685	down
neg_1462	curcumin 4'-O-beta-D-gentiobiosyl 4''-O-beta-D-glucoside	217818.3731	54295.56225	0.249269892	-2.00421946	0.01470258	1.20010086	down
neg_1472	1,2,2'-Triferuloylgentiobiose	56061.70513	16956.65169	0.302464073	-1.725164306	0.029329606	1.080971543	down
neg_1502	2-(2-Furanyl)-3-piperidinol	2882060.616	1327826.152	0.460721105	-1.118034408	0.002851673	1.579836891	down
neg_1507	Pelargonidin 3-O-[b-D-Glucopyranosyl-(1->2)-[4-hydroxy-3-methoxy-(E)-cinnamoyl-(->6)]-b-D-glucopyranoside] 5-O-(6-O-malonyl-b-D-glucopyranoside)	353569.2921	64174.06674	0.181503508	-2.461930665	0.012671442	1.329070253	down
neg_1527	Tinctormine	1281187.129	388517.8343	0.303248312	-1.72142848	0.003082743	1.546968198	down
neg_1550	3-trans,5-cis-Octadienoyl-CoA	605655.2195	184362.9324	0.304402449	-1.715948127	0.000855784	1.640633966	down
neg_1562	Acarbose 7IV-phosphate	607036.1829	300978.2721	0.495816033	-1.012123171	0.004452445	1.369176385	down
neg_1590	Nicousamide Pyrotinib Maleate	30928.52296	6840.688965	0.221177357	-2.176724397	0.014309102	1.243192171	down
neg_1592	4-[[9-Chloro-7-(2,6-difluorophenyl)-5H-pyrimido[5,4-d][2]benzazepin-2-yl]amino]benzoic acid	289018.6803	586597.4175	2.029617659	1.021207977	0.019324607	1.160487085	up
neg_1601	Ceforanide	145265.7892	394714.5432	2.717188577	1.442114694	0.014655257	1.298531638	up
neg_1603	Garcinia biflavonoid 1	45281.04829	470231.0664	10.38472129	3.376390592	0.010364034	1.38005902	up
neg_1607	Creatinine aspartate	5939689.829	3135062.701	0.527815895	-0.921893298	0.002173349	1.533746469	down
neg_1610	Quercetin 3-(6''-sinapoylsophorotrioside)	179191.9112	52777.59484	0.294531123	-1.763508004	0.006499717	1.364848347	down
neg_1611	4,7-Didehydroneophysalin B	292304.7562	58075.35195	0.198680831	-2.331475407	1.88999E-05	1.860361468	down
neg_1612	Dihydro-2-methyl-3(2H)-furanthione	181247.9158	66037.01474	0.36434634	-1.456617597	0.000748891	1.659491582	down
neg_1620	Isorhamnetin 3-O-[4-Hydroxy-E-cinnamoyl-(->6)-b-D-glucopyranosyl-(1->2)-a-L-rhamnopyranoside]	3320822.146	1700236.343	0.511992594	-0.965805154	0.00595095	1.414542245	down
neg_1621	4'-O-Methylepicatechin 7-O-glucuronide	328661.167	29593.66949	0.090043097	-3.473240504	0.009879975	1.351958152	down
neg_1636	CMP-2-aminoethylphosphonate	1353992.034	387883.948	0.28647432	-1.803522273	4.00015E-06	1.916709258	down
neg_1639	Delphinidin 3-glucoside 5-(6''-malonylglucoside)	342929.4119	92099.40214	0.268566646	-1.896647949	0.000106493	1.834554283	down
neg_1655	Phenazopyridine	606714.3431	321334.7662	0.529631069	-0.916940339	0.004014362	1.541550879	down
neg_1660	(±)-2-Methylthiazolidine	7018.504931	2446.64402	0.348599031	-1.520359534	0.017042211	1.243125979	down
neg_1662	CDP-DG(20:2(11Z,14Z)/LTE4)	6802197.408	39312.62503	0.005779401	-7.434864365	0.01405413	1.388664714	down
neg_1668	6-Acetyl-2,2-dimethyl-2H-1-benzopyran	1204285.457	253512.426	0.210508584	-2.248049033	2.60805E-05	1.867251983	down
neg_1679	Daidzein 7-glucuronide-4'-sulfate	18207.50785	82315.47798	4.520963475	2.176630262	0.011531321	1.261324124	up
neg_1682	3',4'-Anhydrovinblastine	109642.6403	240848.9097	2.196671925	1.135319418	0.012355104	1.302047208	up
neg_1733	Arachidonic Acid (peroxide free)	148211.9118	248606.0645	1.677368988	0.746200089	0.04943521	1.028746882	up
neg_1818	Leucomycin	288240.7683	511424.8846	1.774297534	0.827247957	0.022427667	1.135616799	up
neg_1855	LysoPE(0:0/22:6(4Z,7Z,10Z,13Z,16Z,19Z))	129837.0174	40265.69586	0.310124929	-1.689078594	0.004542926	1.507977945	down
neg_1869	hydroxytetradecenoylcarnitine	149744.3154	43472.60685	0.290312235	-1.784322722	0.000987715	1.631205758	down
neg_1871	(1R)-3-[(E)-2-[(1R,7Ar)-1-[(E,2R,5R)-5,6-dimethylhept-3-en-2-yl]-7a-methyl-1,2,3,5,6,7-hexahydroinden-4-yl]ethenyl]-4-methylcyclohex-3-en-1-ol	489624.0214	873571.611	1.784168204	0.835251633	0.011681862	1.241889115	up
neg_1892	DG(10:0/18:1(12Z)-2OH(9,10)/0:0)	473382.254	734807.3971	1.552249564	0.634360526	0.032340631	1.064447583	up
neg_1894	PGP(18:1(12Z)-2OH(9,10)/a-13:0)	44253.99707	93691.61823	2.117133467	1.082112221	0.025320882	1.097203098	up
neg_1903	(R)-Rutaretin 1'-(6''-sinapoylglucoside)	281810.58	566550.5365	2.010394843	1.007478875	0.027103983	1.064750337	up
neg_1928	2,5-octadienoylglycine	30096.85365	69850.35896	2.32085253	1.214654855	0.006077912	1.406294824	up
neg_1939	(1S,3R,4R)-8,10-Dihydroxyfenchone 10-O-b-D-glucoside	110032.1208	230263.3461	2.092692066	1.065360039	0.030803533	1.086424408	up
neg_1960	9,10,13-TriHOME	1979743.655	387454.2572	0.195709306	-2.353215735	0.005441373	1.456081452	down
neg_1969	Dodecenoylcarnitine	280106.6627	173307.3015	0.618718955	-0.692643863	0.022513055	1.338263275	down
neg_1998	N-Nervonoyl Arginine	1942655.452	6673176.144	3.435079616	1.780343537	0.000318057	1.648593895	up
neg_2001	PA(10:0/22:6(4Z,7Z,11E,13Z,15E,19Z)-2OH(10S,17))	313445.3299	1277936.975	4.077064972	2.027530948	0.008968074	1.314885783	up
neg_2008	DG(12:0/22:6(5Z,7Z,10Z,13Z,16Z,19Z)-OH(4)/0:0)	808161.9253	1888973.494	2.337370068	1.224886169	0.002622545	1.491503837	up
neg_2023	dTDP-5-dimethyl-L-lyxose	608439.9417	16969.78705	0.027890653	-5.164074497	0.0142935	1.316164147	down
neg_2066	4,4-Dimethylcholesta-8,14,24-trienol	574202.8749	1561605.988	2.719606703	1.443398031	0.03755391	1.045016319	up
neg_2103	Hydroxydesmethyltetrahydropiperine sulfate	531172.0799	220660.2327	0.415421369	-1.267352665	0.022487	1.358627505	down
neg_2120	11-Hydroxyyohimbine	4621782.801	493293.8774	0.10673238	-3.227930176	0.029242259	1.182220997	down
neg_2129	(S)-2-Biphenyl-4-yl-1-(1H-tetrazol-5-yl)ethylaminomethyl phosphonic acid	138094.1658	12281.12498	0.088932975	-3.491137745	0.018007533	1.194066425	down
neg_2167	Glycerol tribenzoate	155162.4013	87799.86633	0.565857873	-0.821488359	0.020194975	1.230892707	down
neg_2181	Pteroside A	820666.3151	363406.6424	0.442819007	-1.175210948	0.008750029	1.398678397	down
neg_2244	Parviflorin	276668.8579	668644.2336	2.416767245	1.273078536	0.035605151	1.045145288	up
neg_2250	DG(20:5(7Z,9Z,11E,13E,17Z)-3OH(5,6,15)/17:0/0:0)	429987.3005	909483.7596	2.115140979	1.080753825	0.032174743	1.015165357	up
neg_2328	Coronin	2440163.327	6688912.168	2.741173959	1.454793886	0.005014888	1.421777023	up
neg_2334	DG(13:0/PGF1alpha/0:0)	158587.3941	384991.0362	2.427626978	1.279546758	0.006903459	1.333896517	up
neg_2335	PA(20:3(6,8,11)-OH(5)/12:0)	250207.668	939026.4905	3.752988459	1.908039854	0.014249726	1.273845459	up
neg_2359	6-Methyl-1'-(2-(5-methyl-2-phenyloxazol-4-yl)ethyl)spiro[benzo[d][1,3]oxazine-4,4'-piperidin]-2(1H)-one	60314.02324	8125.718636	0.134723539	-2.891926158	0.000430889	1.76036921	down
neg_2363	Pemetrexed	43046.67714	34.23659006	0.000795336	-10.29614714	0.000565128	1.718368451	down
neg_2369	Ubiquinol-6	455680.0527	1406182.817	3.085899434	1.625691047	0.006929488	1.38147925	up
neg_2370	Schidigerasaponin F2	24984.20822	113540.5589	4.544492981	2.184119345	0.001303477	1.686726692	up
neg_2380	PA(12:0/20:4(5Z,8Z,11Z,14Z)-OH(20))	120432.4567	681960.7288	5.662599163	2.50146441	0.040670435	1.054637914	up
neg_2430	Bevirimat	317500.2261	146193.0551	0.460450239	-1.118882842	0.033828573	1.266477848	down
neg_2457	Sesamolinol 4'-O-b-D-glucosyl (1->6)-O-b-D-glucoside	47244.50059	21634.29824	0.457922043	-1.126826081	0.019890087	1.163648467	down
neg_2471	16beta-16-Hydroxy-3-oxo-1,12-oleanadien-28-oic acid	31018.03557	5667.737795	0.182723944	-2.452262399	0.018418187	1.205753388	down
neg_2476	Piperoic acid	75100.26446	138940.5709	1.850067665	0.887578037	0.005007058	1.343222561	up
neg_2490	SM(d17:1/20:4(8Z,11Z,14Z,17Z)-2OH(5S,6R))	113569.587	41843.03647	0.368435226	-1.440517091	0.040054886	1.060893015	down
neg_2500	DG(14:0/16:0/0:0)	1420008.836	2570061.278	1.809891046	0.855902851	0.047639783	1.091880213	up
neg_2697	Acrimarine I	26994.9644	101500.0626	3.759962827	1.910718399	0.007535017	1.209733663	up
neg_2712	Neoagarotetraose	16756.63485	39301.75881	2.345444606	1.229861428	0.016840897	1.112758318	up
neg_2768	PS(22:1(13Z)/22:6(5Z,7Z,10Z,13Z,16Z,19Z)-OH(4))	20231.14531	12133.684	0.599752699	-0.737560351	0.049412652	1.050231717	down
neg_2771	PS(22:5(7Z,10Z,13Z,16Z,19Z)/PGE1)	57681.22538	19751.15184	0.342419075	-1.546165023	0.002868346	1.487735317	down
neg_278	BOX B	475004.7284	172866.2206	0.363925263	-1.458285892	0.00582542	1.462637885	down
neg_2972	XANTHONE	601890.6079	308674.5765	0.512841657	-0.963414642	0.000606362	1.636748005	down
neg_2983	Kaempferol 3-(2'''-(E)-caffeylsophoroside)-7-glucoside	91910.50839	31482.10538	0.342529988	-1.545697793	0.001306088	1.615187187	down
neg_2984	Clomocycline	5973183.597	378582.2917	0.063380321	-3.979821231	0.039194549	1.095467274	down
neg_2985	4-Glutathionyl cyclophosphamide	281509.778	30525.46838	0.108434842	-3.205099697	0.043492906	1.084317043	down
neg_2994	CDP-DG(a-15:0/PGE1)	580511.0905	45737.97024	0.078789141	-3.665859381	0.009051771	1.432533089	down
neg_3005	Osmaronin	953962.7003	593115.1447	0.621738297	-0.685620648	0.022755526	1.19029761	down
neg_3014	Petunidin 3-(4'''-p-coumaroyl-rutinoside)	953015.5387	424679.885	0.445616958	-1.16612396	0.004963771	1.459731729	down
neg_3042	Cyanidin 3-(sinapoyl-xylosyl-glucosyl)-galactoside	109879.1904	31890.77499	0.290234892	-1.784707123	0.007110703	1.416076823	down
neg_3044	Asp-Tyr-Met-Gly-Trp-Met-Asp-Phe-NH2	95108.66261	15572.19426	0.163730557	-2.610604502	0.004239785	1.530187077	down
neg_3045	Epitheaflagallin 3-O-gallate	14085.2412	76076.62231	5.401158645	2.433268924	0.003872293	1.533655986	up
neg_3052	Cyanidin 3-(caffeoyl-sophoroside) 5-glucoside	134927.6228	42934.93706	0.31820717	-1.65196175	0.026561258	1.164288009	down
neg_3055	12-Methylpentadecanoyl-CoA	57156.8788	15322.30035	0.268074476	-1.89929423	0.020671718	1.310521986	down
neg_3062	Kaempferide 3-[rhamnopyranosyl-(1->6)-glucoside] 7-rhamnoside	2248019.269	732837.3203	0.325992455	-1.617089521	9.75912E-05	1.799239012	down
neg_3073	Heneicosanoyl-CoA	18611.23209	3327.777102	0.178804772	-2.483542859	0.013571364	1.358013553	down
neg_3080	MANNICH BASES	1911605.929	128075.5574	0.066998933	-3.899718072	4.09073E-05	1.931558072	down
neg_3098	Gambiriin B3	37743.38561	6932.760799	0.183681477	-2.44472195	0.011550238	1.37728934	down
neg_3131	Petunidin 3-O-[6-O-(4-O-(E)-caffeoyl-O-alpha-rhamnopyranosyl)-beta-glucopyranoside]-5-O-beta-glucopyranoside	142383.6303	59232.23393	0.416004521	-1.265328887	0.037473856	1.087769027	down
neg_3134	Demissine	916486.4184	7164.168932	0.007816994	-6.999170334	0.042724567	1.159534692	down
neg_3135	4,5-Dimethylthiazole	50494.96938	90612.02266	1.794476237	0.843562819	0.002872797	1.527909163	up
neg_3137	hydroxymethylcytosine	57098.60842	107246.1517	1.878262091	0.90939839	0.003332064	1.539080152	up
neg_3139	S-(2-carboxypropyl)-Cysteamine	903266.0624	1761716.782	1.950385225	0.963759102	0.001248632	1.578458699	up
neg_3174	HMBOA dihexose	534085.196	196761.2979	0.368408073	-1.440623419	0.000925195	1.619547179	down
neg_3176	Trestatin B	328148.4153	83766.06803	0.255268848	-1.969910606	0.013492499	1.218198859	down
neg_3200	Tricrocin	1360309.562	160331.419	0.117863921	-3.084805926	0.000120473	1.802767194	down
neg_3245	Undeca-5,8-dienoyl-CoA	26573.07032	7925.815728	0.298264959	-1.745333599	0.011984819	1.350024751	down
neg_3250	7-Cyano-7-carbaguanine	188861.1199	314978.0079	1.667775813	0.737925371	0.014385166	1.294787	up
neg_3255	5-O-Caffeoylshikimic acid	985922.6873	663776.7548	0.673254367	-0.570776412	0.013253391	1.352281199	down
neg_3322	Wyerol	2035065.393	811235.9112	0.398628916	-1.32688173	0.000762563	1.672097654	down
neg_3338	Glycyl-Arginine	101638.6599	57670.768	0.567409764	-0.817537119	0.002665537	1.402685214	down
neg_3341	5,6-Dihydro-5-hydroxy-6-methyl-2H-pyran-2-one	316831.7225	522503.3009	1.649150839	0.72172336	0.048283926	1.016747498	up
neg_3347	isovitexin 2‚Ä≤‚Ä≤-O-rhamnoside	887959.231	362697.5888	0.408461984	-1.291726285	0.001915965	1.56892469	down
neg_3352	Cyanidin 7-(3-glucosyl-6-malonylglucoside) 4'-glucoside	193009.2179	67524.72352	0.349852324	-1.515182018	0.001790891	1.582268463	down
neg_3367	3-Hydroxy-2-methylpyridine-5-carboxylate	477453.708	1820274.029	3.812461813	1.930722887	0.023636836	1.163495861	up
neg_3371	Elsamitrucin	655684.0421	117817.9496	0.179687078	-2.476441432	0.000203418	1.810439396	down
neg_3372	Licoagrone	13539529.49	946913.9963	0.069936994	-3.837800397	0.006163095	1.502833789	down
neg_3374	18-Carboxy-dinor-LTE4	1648711.946	16568.30159	0.01004924	-6.63676983	0.007454737	1.480666498	down
neg_3376	Nicotinamide N-oxide	1160786.647	2323780.55	2.001901518	1.001371004	0.021964788	1.230221775	up
neg_3378	N-Formimino-L-aspartate	571857.9562	1237579.345	2.164137671	1.113792279	0.016237674	1.358427134	up
neg_3393	Garcimangosone D	574955.9301	371678.6862	0.646447261	-0.629395419	0.00341977	1.485050047	down
neg_3398	1-Fluoro-3-(2-methylphenyl)uracil	106130.5122	192894.3645	1.817520339	0.861971509	0.017767559	1.238865316	up
neg_3399	L-1-Pyrroline-3-hydroxy-5-carboxylate	118725.874	410987.6289	3.461651746	1.791460592	0.002698947	1.64570948	up
neg_3402	5-[[5-[[5-(Pyrrol-2-ylidenemethyl)pyrrol-2-ylidene]methyl]-1H-pyrrol-2-yl]methylidene]pyrrole-2-carboxylic acid	1593786.256	545735.2511	0.342414329	-1.54618502	0.000183649	1.793793223	down
neg_3404	Genipin 1-gentiobioside	86766.09877	16756.81768	0.193126324	-2.372383273	0.015829049	1.343905724	down
neg_3409	Kaempferol 3-neohesperidoside-7-(2''-p-coumaryllaminaribioside)	60993.56628	12351.78155	0.202509581	-2.30393793	0.017256652	1.287757215	down
neg_3421	Epimedin B	808507.4881	130605.0886	0.161538502	-2.630050027	0.003097751	1.564807059	down
neg_3431	Gluten exorphin A5	1638132.902	243913.0645	0.148896994	-2.747613469	0.014359794	1.281199532	down
neg_3439	PGP(18:3(9Z,12Z,15Z)/6 keto-PGF1alpha)	124511.7674	17548.1836	0.140935945	-2.826888485	0.006067654	1.47279421	down
neg_3471	Pyridine N-oxide glucuronide	395725.1684	903726.6709	2.283723005	1.191387676	0.001383394	1.586748423	up
neg_3481	Glycine pyruvate	2287259.949	3580292.055	1.565319262	0.646456939	0.021531114	1.215468455	up
neg_3499	2-Amino-4-hydroxy-6-pteridinecarboxylic acid	891095.5671	591322.9566	0.663590953	-0.591633877	0.008112123	1.298958735	down
neg_3514	Betavulgaroside II	8032421.568	64875.50751	0.008076706	-6.952017259	0.006586721	1.499517409	down
neg_3527	Nogalaviketone	44545.64703	81293.26104	1.824942872	0.867851303	0.02666276	1.121334735	up
neg_3528	Premithramycin A3	559860.3118	120905.9601	0.215957369	-2.211181547	0.001906263	1.634740231	down
neg_3542	5,6-Dihydro-5-fluorouracil	168629.4377	398692.364	2.364310583	1.241419564	0.003701723	1.424314401	up
neg_3551	Lyciumin C	281036.7127	22598.85298	0.080412458	-3.636437152	0.009785096	1.405885443	down
neg_3557	Aldosine	2031625.829	3233564.79	1.591614333	0.670490796	0.018789768	1.273005616	up
neg_3572	3'-p-Hydroxy Paclitaxel	573769.3711	117538.6588	0.204853491	-2.287335615	0.00031058	1.747055145	down
neg_3580	VX-702	923220.6411	1327894.259	1.438328174	0.524392884	0.016005688	1.296951225	up
neg_3583	Adenosyl cobyrinate hexaamide	244930.1219	70730.66497	0.288778956	-1.79196248	0.042619817	1.115797351	down
neg_3596	Eptifibatide	245076.1451	103365.4896	0.421768873	-1.245475467	0.009511428	1.241958756	down
neg_3616	Liriodendrin	1226354.263	144689.2114	0.117983209	-3.083346539	0.000835889	1.733914418	down
neg_3631	Premithramycin A3'	991485.6086	460698.6786	0.464654933	-1.105768372	0.006493448	1.4094138	down
neg_3637	Cyclocalopin C1	989234.6042	1912199.772	1.933009383	0.950848641	0.009073305	1.457491093	up
neg_3641	Furaneol 4-(6-malonylglucoside)	792145.2608	427940.502	0.540229833	-0.888354783	7.53948E-05	1.791205586	down
neg_3643	2-(3-Mercaptopropyl)pentanedioic acid	339503.6162	767146.7615	2.259612931	1.176075662	0.00716065	1.559746378	up
neg_3646	Dibenzo(b,f)thiepin-3-methanol, 5,5-dioxide	536948.3436	1102467.489	2.053209592	1.037880905	0.001466501	1.610189103	up
neg_3648	2-Acetylamino-7-methoxy-3H-phenoxazin-3-one	3750440.71	2094271.379	0.558406742	-0.840611734	0.035290496	1.066134136	down
neg_3652	PA(2:0/PGF2alpha)	192914.8883	11271.16356	0.058425576	-4.097256126	0.000887645	1.661281615	down
neg_3658	2-[4-(Dimethylamino)phenyl]benzothiazole-6-ol	423010.0838	1070718.366	2.531188752	1.339815094	0.030093531	1.131618232	up
neg_3664	Thioridazine	403649.2983	168554.6474	0.417576961	-1.259885978	0.002663208	1.523202206	down
neg_3669	PIP(PGD2/18:3(6Z,9Z,12Z))	853153.1812	50649.07681	0.05936692	-4.074196918	0.001118141	1.704326183	down
neg_3673	(S)-Isowillardiine	90618.46739	174525.0047	1.925931984	0.945556754	0.001688645	1.543860543	up
neg_3678	3-Hydroxychavicol 1-glucoside	3035189.446	1974878.345	0.650660652	-0.620022783	0.005416991	1.325014054	down
neg_3701	2',7'-Bis(carboxyethyl)-5,6-carboxyfluorescein	4707564.16	1737063.835	0.368994192	-1.438329986	0.036067005	1.082275045	down
neg_3708	Defoslimod	6051669.983	3665.225941	0.000605655	-10.68921546	0.012306758	1.405438136	down
neg_3713	URANTIDE	954055.5522	102459.6297	0.107393777	-3.219017691	0.003808864	1.561307892	down
neg_3724	PIP(PGD2/22:4(7Z,10Z,13Z,16Z))	203874.418	16072.87708	0.078837145	-3.664980656	0.001174917	1.678632473	down
neg_3726	Acetyljujuboside B	413548.1239	43009.61545	0.104001476	-3.265324086	0.017456329	1.328262898	down
neg_3758	dTDP-D-glucose	7082226.063	2210192.541	0.312075966	-1.680030839	0.018619686	1.191933765	down
neg_3768	Isosakuranetin 7-[arabinosyl-(1->6)-glucoside]	357524.731	186901.4182	0.522765006	-0.935765524	0.002982987	1.52861577	down
neg_3773	(8Z,11Z,14Z,17Z,20Z,23Z)-Hexacosahexaenoyl-CoA	31871.84499	3738.199817	0.117288466	-3.091866944	0.04193558	1.152610723	down
neg_3777	Cassiaside	486167.3619	737645.7394	1.517267092	0.601475072	0.011493066	1.355121195	up
neg_3778	3,5,7-Trihydroxy-4'-methoxy-8-prenylflavone 3-[rhamnosyl-(1->6)-galactoside] 7-galactoside	416793.9797	222789.9038	0.534532442	-0.903650584	0.01206163	1.326103342	down
neg_3784	2'-(4-Hydroxyphenylacetyl)-6'-(4-hydroxy-3-methylbutanoyl)-phloroacetophenone 4'-[rhamnosyl-(1->2)-glucoside]	3879389.562	2467521.08	0.636059112	-0.652767247	0.006821336	1.389000341	down
neg_3785	16alpha-Hydroxy DHEA 3-sulfate	1129561.326	64529.86727	0.057128255	-4.129651732	0.008416624	1.451658003	down
neg_3789	(8R,8'R)-Secoisolariciresinol 9,9'-bis-[4-carboxy-3-hydroxy-3-methylbutanoyl-(->6)-glucoside]	259327.8913	54802.28139	0.211324286	-2.242469521	0.003496789	1.553089989	down
neg_3798	PIP(5-iso PGF2VI/16:1(9Z))	3284021.994	52751.93044	0.016063209	-5.960096089	0.000134491	1.831868203	down
neg_3807	PA(18:4(6Z,9Z,12Z,15Z)/LTE4)	16892100.48	85543.26074	0.005064099	-7.625478818	0.003537734	1.582673482	down
neg_3810	Bromelain	63908.70578	10368.65123	0.162241609	-2.623784234	0.003031071	1.58852162	down
neg_3817	homocamptothecin	1118752.87	1877744.371	1.678426418	0.74710929	0.009239502	1.349394975	up
neg_3821	hydroxytorsemide	1322831.301	531510.3592	0.401797537	-1.315459373	0.001550951	1.606595063	down
neg_3835	Dihydrowyerol	255510.6621	391551.696	1.532428012	0.615819303	0.029292847	1.128314429	up
neg_3840	NPC	932302.8446	36599.90855	0.039257532	-4.67088672	0.004307413	1.551783867	down
neg_3841	Lablabsaponin I	305819.9228	25427.09429	0.083144009	-3.588243884	0.011134618	1.415025234	down
neg_3842	curcumin monoglucoside	43774.16901	10418.86174	0.238013924	-2.070882119	0.047860551	1.12484187	down
neg_3852	(-)-Slaframine	73039.20475	160775.3168	2.201219432	1.13830297	0.00370077	1.447426187	up
neg_3856	CDP-DG(22:6(4Z,7Z,11E,13Z,15E,19Z)-2OH(10S,17)/i-12:0)	221659.0202	43057.57559	0.194251403	-2.364003079	0.006513623	1.468840971	down
neg_3865	CDP-DG(PGE1/i-12:0)	374545.1716	7122.967425	0.019017646	-5.716517521	0.049548275	1.106991189	down
neg_3877	7Z,10Z-Hexadecadienoic acid	5353733.807	14235645.28	2.659012531	1.410890576	0.002010389	1.586343668	up
neg_3881	Trypanothione disulfide	1023435.407	357165.1753	0.348986534	-1.518756726	1.6974E-05	1.855908995	down
neg_3885	CDP-DG(22:6(5Z,7Z,10Z,13Z,16Z,19Z)-OH(4)/i-12:0)	136598.8323	35723.15923	0.261518775	-1.935013573	0.020211134	1.285974591	down
neg_3887	Oxytocin	34615117.53	54533.145	0.001575414	-9.310053171	0.004003537	1.55755952	down
neg_3895	Tracheloside	1720696.189	51290.25673	0.029807852	-5.068163791	0.000268439	1.818118495	down
neg_3902	13-Hydroxy-5'-O-methylmelledonal	1004655.937	36117.76273	0.03595038	-4.797849168	0.003660591	1.574938985	down
neg_3903	CDP-DG(PGF1alpha/a-13:0)	847618.3303	24505.68962	0.028911231	-5.112226136	0.007900504	1.397454917	down
neg_3904	P-Cttlvc-T	417971.026	23819.23599	0.056987768	-4.133203893	0.001159897	1.719879813	down
neg_3911	Cyclo(-D-Tyr-Arg-Gly-Asp-Cys(carboxymethyl)-OH) sulfoxide	2108204.285	894480.0198	0.424285268	-1.236893509	0.001119341	1.631648821	down
neg_3915	L-Glutamate	1473807.848	2480490.34	1.683048672	0.751076898	0.024982763	1.146592295	up
neg_3970	N6-Acetyl-5S-hydroxy-L-lysine	888590.1024	2039629.411	2.295354636	1.198717069	0.000970281	1.637382397	up
neg_3974	(5alpha,8beta,9beta)-5,9-Epoxy-3,6-megastigmadien-8-ol	2484449.147	6089366.864	2.450992756	1.29336622	0.001106946	1.570738281	up
neg_3991	Aclacinomycin Y	3292081.924	529622.1656	0.160877578	-2.63596483	0.00199606	1.653910066	down
neg_4002	Maltopentaose	118290.9422	54858.00855	0.463754938	-1.108565452	0.016589549	1.31275847	down
neg_4018	Agamanone	1327465.918	754278.369	0.568209216	-0.815505862	0.004460652	1.354177693	down
neg_4024	C-Telopeptide	18065748.92	515742.0942	0.028548061	-5.130463452	0.00548028	1.524424955	down
neg_4026	Isovitexin 2''-(6'''-feruloylglucoside) 4'-glucoside	109373.6509	45001.93539	0.411451341	-1.281206268	0.000821257	1.640145607	down
neg_4029	CDP-DG(20:4(5Z,8Z,11Z,13E)+=O(15)/i-12:0)	329391.9247	130903.2486	0.397408797	-1.331304286	0.041380069	1.10524242	down
neg_4037	Cyclohexa-2,4-dienylmethanol	3202.385349	12006.7245	3.749306593	1.906623804	0.019802368	1.165660472	up
neg_4039	5-L-Glutamyl-L-alanine	346744.4399	670385.4922	1.933370561	0.951118179	0.004607096	1.430639809	up
neg_4040	Serylproline	188692.7711	360782.132	1.912008233	0.935088736	0.012115418	1.298131429	up
neg_4068	Asparaginylhistidine	6120143.469	250912.3871	0.040997795	-4.608309872	0.00047825	1.736675098	down
neg_4071	Aldoxorubicin	1965035.451	148076.7565	0.075355768	-3.730138235	0.024317528	1.22879228	down
neg_4073	2-Hydroxypropyl starch	805728.9505	404491.0539	0.502018767	-0.994186799	0.00680842	1.427171148	down
neg_4079	Morantel	1620641.042	4137489.252	2.552995478	1.352190982	0.003943932	1.577947493	up
neg_4086	PIP(16:2(9Z,12Z)/PGD1)	333499.3889	8628.807171	0.025873532	-5.27237917	0.006534946	1.471612544	down
neg_4102	5-(3E-Pentenyl)tetrahydro-2-oxo-3-furancarboxylic acid	42844.14724	87094.40891	2.032819288	1.02348197	0.010423123	1.317465151	up
neg_4109	Ret-P-man	120801.8182	12586.76276	0.104193488	-3.262662986	0.001212478	1.664279907	down
neg_4110	Vapreotide	2047851.88	104387.0768	0.050973939	-4.294096348	0.003761999	1.567491579	down
neg_4115	9-Hydroxymegastigma-4,6,7-trien-3-one	772227.8049	2347632.481	3.040077638	1.604108168	0.000350508	1.725107786	up
neg_4117	CMPF	149726.9281	449706.7065	3.003512542	1.586650688	0.002645969	1.532017113	up
neg_4119	Eremopetasidione	770334.6863	2649590.382	3.439531451	1.782212048	0.001226282	1.674475816	up
neg_4121	10-Dehydrogingerdione	851448.661	295694.6525	0.347284183	-1.52581139	0.019179099	1.224451877	down
neg_4127	CDP-DG(22:3(10Z,13Z,16Z)/PGE2)	283682.438	12049.87293	0.042476626	-4.557187002	0.005531492	1.515429223	down
neg_4139	3-(5-Methyl-2-furanyl)butanal	720115.3919	1353674.515	1.879802224	0.910580882	0.032919783	1.086601079	up
neg_4157	2-Isopropyl-3-methoxypyrazine	10109.69876	26954.97715	2.666249292	1.414811677	0.009055034	1.228099578	up
neg_4159	6a-Hydrox-ypaclitaxel	1365544.006	449409.6401	0.32910667	-1.60337283	0.002483369	1.60248488	down
neg_4160	PIP(5-iso PGF2VI/18:3(6Z,9Z,12Z))	133133.1908	43354.56727	0.325648075	-1.618614397	0.002169032	1.547434736	down
neg_4161	CDP-DG(i-19:0/PGE2)	1247857.049	36794.24384	0.029485945	-5.083828776	0.01022176	1.432133496	down
neg_4162	CDP-DG(22:6(4Z,7Z,10Z,13Z,16Z,19Z)/PGF1alpha)	113773.7019	13063.62585	0.114821137	-3.122539845	0.033960927	1.210275531	down
neg_4165	Sonchifolin	2674074.148	1282076.807	0.479446992	-1.060556776	0.013914506	1.276736381	down
neg_4168	Blood group B type 1 tetrasaccharide	2813077.331	1735936.645	0.617095245	-0.696434917	0.003783898	1.47968345	down
neg_4173	PIP(PGJ2/20:4(8Z,11Z,14Z,17Z))	245292.9524	62898.45574	0.256421781	-1.963409282	0.002191432	1.539470527	down
neg_4178	CDP-DG(TXB2/16:1(9Z))	830209.6692	38777.84237	0.046708493	-4.420171297	0.00758335	1.459318195	down
neg_4196	PIP(5-iso PGF2VI/20:4(8Z,11Z,14Z,17Z))	386565.4135	58255.76202	0.150700916	-2.730239906	0.00038823	1.723835426	down
neg_4209	Cappariloside A	307948.2059	487569.1815	1.583283072	0.662919215	0.019107257	1.162114957	up
neg_4210	PE(14:0/5-iso PGF2VI)	38213.31574	7.871561017	0.00020599	-12.24513806	0.022870538	1.264549339	down
neg_4211	Isovitexin 2''-O-(6'''-feruloyl)glucoside	12962762.8	6583371.813	0.507867953	-0.977474653	0.002032754	1.533614571	down
neg_4217	Gazer	97206.75559	14642.19489	0.150629396	-2.730924748	0.00445705	1.505463498	down
neg_4223	Suberohydroxamic Acid	57836.89548	157951.2555	2.730977418	1.449417384	0.002042603	1.601515759	up
neg_4237	Loganoside	198067.4814	100833.1205	0.50908468	-0.974022443	0.020221676	1.283492388	down
neg_4245	CDP-DG(18:3(6Z,9Z,12Z)/6 keto-PGF1alpha)	525338.8423	19336.01558	0.03680675	-4.763885812	0.008579804	1.405451545	down
neg_4250	Jasmonic acid	105205.2877	295009.7073	2.80413384	1.48755521	0.017378906	1.222957709	up
neg_4253	Phaseolic acid	395166.4118	1006031.513	2.545842671	1.348143266	0.004784055	1.438475731	up
neg_4255	3',4'-Dihydrodiol	565919.3876	1538531.564	2.718640849	1.442885574	0.002794398	1.510753874	up
neg_4261	Etamucine	2131249.815	627347.6505	0.294356694	-1.764362656	0.000183052	1.820170026	down
neg_4272	Columbianetin acetate	2114433.224	4357248.128	2.060716829	1.043146273	0.005366172	1.459538689	up
neg_4273	Specnuezhenide	2940599.458	1752475.761	0.595958677	-0.746715796	0.007614991	1.401493951	down
neg_4277	L-Tyrosine, N-(2-(methoxycarbonyl)phenyl)-O-(2-(5-methyl-2-phenyl-4-oxazolyl)ethyl)-	333541.4913	107274.818	0.321623608	-1.636554785	0.001540698	1.655556033	down
neg_4279	5-Aminopyrimidine-2-carbonitrile	4122569.78	8351696.858	2.0258473	1.018525434	0.010135518	1.276807276	up
neg_4288	2,3-Dinor-8-iso prostaglandin F2alpha	7275724.619	11142725.22	1.531493535	0.614939277	0.022679565	1.23495705	up
neg_429	3,3',5-Triiodothyroacetic acid sulfate	271347.0943	1049725.874	3.868572378	1.951801266	0.00089032	1.615053103	up
neg_4294	Vdavp	124518.4213	34064.59608	0.273570735	-1.870014186	0.003818473	1.494664331	down
neg_4307	Aclacinomycin X	150686.5164	57116.12485	0.379039387	-1.399580324	0.001651811	1.643507524	down
neg_4313	Dukunolide A	71670.1782	25140.97946	0.350787177	-1.511332085	0.011302832	1.378148122	down
neg_4320	9-Hydroxybenzo[a]pyrene-4,5-oxide	4262999.3	8886256.436	2.084508068	1.059706956	0.006261916	1.446826564	up
neg_4330	Chiisanoside	1578843.482	418711.004	0.265201085	-1.914841419	0.00202973	1.61111828	down
neg_4340	indole-3-acetyl-glutamine	2270863.907	5974868.815	2.631099467	1.39566579	0.040898002	1.183762772	up
neg_4351	Carboxydextran	75972.01165	17376.06049	0.228716604	-2.128366992	0.011645196	1.381335044	down
neg_4377	Globulin G	307373.6398	74134.4212	0.241186659	-2.051777988	0.004211737	1.539881042	down
neg_4379	CDP-DG(PGJ2/i-12:0)	60391.91651	19631.79444	0.325073215	-1.621163409	0.016220875	1.297676241	down
neg_4386	Stachyose	6241630.845	2961745.27	0.474514649	-1.075475468	0.002440521	1.537863565	down
neg_4388	CDP-DG(LTE4/a-13:0)	420015.1132	38247.30313	0.091061731	-3.45701131	0.002092184	1.660914708	down
neg_4395	2-Phenylethyl beta-D-glucopyranoside	253911.3324	605745.163	2.385656274	1.254386194	0.002201195	1.600714479	up
neg_4403	6-(1-Hydroxyethyl)-2,2-dimethyl-2H-1-benzopyran	165494.5186	339992.3707	2.054402609	1.03871894	0.018068574	1.1567256	up
neg_4412	Hexyl-agarose	821935.6956	96881.37918	0.117869779	-3.08473422	0.001818646	1.651217155	down
neg_4413	Lorlatinib	1365912.619	78353.3215	0.057363348	-4.12372695	0.015896087	1.301247126	down
neg_4421	(1-(2-(Methylsulfonamido)ethyl)piperidin-4-yl)methyl 5-fluoro-2-methoxy-1H-indole-3-carboxylate	5797334.551	149837.2612	0.025845888	-5.273921403	0.039886464	1.175304945	down
neg_4449	Phenyl-agarose	1098169.521	613885.9622	0.559008377	-0.839058191	0.045069598	1.02509034	down
neg_4451	CDP-DG(20:3(5Z,8Z,11Z)/PGJ2)	677924.453	7508.242969	0.011075339	-6.496505363	0.008469098	1.453964059	down
neg_4454	Demethyldecarbamoylnovobiocin	460131.1407	13412.28643	0.029148834	-5.100417995	0.000177014	1.833243648	down
neg_4456	N6-Acetyl-L-lysine	737608.2707	1197263.626	1.623170013	0.698814117	0.034065544	1.079469277	up
neg_4466	1-Hydroxycyclohexyl phenyl ketone	92390.19327	272497.6312	2.949421594	1.560432058	0.002423487	1.5727034	up
neg_4471	CDP-DG(18:3(6Z,9Z,12Z)/PGF2alpha)	863032.4066	36167.55956	0.041907534	-4.576646574	0.000695575	1.751460005	down
neg_4474	(2R,4S)-Pyrrolidine-2,4-dicarboxylic acid	730146.0733	1444464.743	1.978322963	0.984277967	0.007524343	1.223367919	up
neg_4489	11-Hydroxyaclacinomycin X	1020608.398	221080.3953	0.216616281	-2.206786416	0.001235417	1.691639481	down
neg_4494	PGP(6 keto-PGF1alpha/18:1(11Z))	1619762.946	58341.57825	0.036018591	-4.795114464	0.002294134	1.619130415	down
neg_4495	PIP(18:1(11Z)/PGJ2)	266487.3339	22509.22256	0.084466388	-3.56547883	0.006700624	1.50585193	down
neg_4497	PIP(20:2(11Z,14Z)/PGJ2)	2317129.094	22451.58886	0.009689399	-6.689377067	0.014588361	1.361908563	down
neg_4498	N-Acetyl-Asp-Glu-Val-Asp-CHO	204405.8667	57714.25073	0.282351244	-1.824437108	0.002217263	1.546475976	down
[truncated: 550 more rows]
